# Supplementary material for: A microscale soft ionic power source modulates neuronal network activity
Source: Nature. 2023 Aug 30;620(7976):1001–6. doi: 10.1038/s41586-023-06295-y (PMC10468398; doi:10.1038/s41586-023-06295-y)
Supplement: Supplementary file 5 — Source Data Fig. 1 [file 41586_2023_6295_MOESM5_ESM.xlsx]

## Sheet: Fig. 1e
Time (s)	VOC (mV)	Standard deviation		Time (s)	ISC_Mean (µA)
-120	0.2	0.14		0.4008	2.28903
0	0.27	0.16		0.80161	2.28935
10	127.35	1.61		1.20241	2.28927
200	125.06	1.01		1.60322	2.28911
400	122.7	0.89		2.00402	2.28895
600	121.25	0.83		2.40483	2.28927
800	120.39	0.93		2.80563	2.28967
1000	117.23	1.02		3.20644	2.28959
1200	115.5	1.25		3.60724	2.28903
				4.00805	2.28815
				4.40885	2.2872
				4.80965	2.28272
				5.21046	2.28193
				5.61126	2.28105
				6.01207	2.28025
				6.41287	2.27961
				6.81368	2.27913
				7.21448	2.27849
				7.61529	2.2745
				8.01609	2.27394
				8.4169	2.27354
				8.8177	2.27338
				9.21851	2.27314
				9.61931	2.27186
				10.0201	2.27091
				10.4209	2.26691
				10.8217	2.26675
				11.2225	2.26595
				11.6233	2.26524
				12.0241	2.26436
				12.4249	2.26316
				12.8257	2.26172
				13.2265	2.26124
				13.6274	2.26068
				14.0282	2.25901
				14.429	2.25797
				14.8298	2.25685
				15.2306	2.25589
				15.6314	2.25438
				16.0322	2.2535
				16.433	2.2527
				16.8338	2.2519
				17.2346	2.25038
				17.6354	2.25006
				18.0362	2.24966
				18.437	2.24926
				18.8378	2.24775
				19.2386	2.24663
				19.6394	2.24559
				20.0402	2.24439
				20.441	2.238
				20.8418	2.23784
				21.2426	2.23737
				21.6435	2.23681
				22.0443	2.23058
				22.4451	2.2301
				22.8459	2.22938
				23.2467	2.22874
				23.6475	2.22219
				24.0483	2.22155
				24.4491	2.21692
				24.8499	2.21668
				25.2507	2.21173
				25.6515	2.21117
				26.0523	2.20606
				26.4531	2.19975
				26.8539	2.19496
				27.2547	2.19105
				27.6555	2.18714
				28.0563	2.1821
				28.4571	2.17572
				28.8579	2.17124
				29.2587	2.17037
				29.6595	2.16294
				30.0603	2.15783
				30.4611	2.15703
				30.862	2.15064
				31.2628	2.14154
				31.6636	2.13475
				32.0644	2.12908
				32.4652	2.12453
				32.866	2.11407
				33.2668	2.11007
				33.6676	2.10512
				34.0684	2.10033
				34.4692	2.09139
				34.87	2.08452
				35.2708	2.07925
				35.6716	2.07374
				36.0724	2.06256
				36.4732	2.05729
				36.874	2.0517
				37.2748	2.04547
				37.6756	2.03157
				38.0764	2.02519
				38.4772	2.0196
				38.878	2.01329
				39.2788	1.99899
				39.6797	1.99308
				40.0805	1.98765
				40.4813	1.98158
				40.8821	1.96801
				41.2829	1.96042
				41.6837	1.95291
				42.0845	1.947
				42.4853	1.93391
				42.8861	1.9268
				43.2869	1.92025
				43.6877	1.91354
				44.0885	1.89861
				44.4893	1.89182
				44.8901	1.88368
				45.2909	1.87585
				45.6917	1.86164
				46.0925	1.85389
				46.4933	1.84623
				46.8941	1.83864
				47.2949	1.82267
				47.6957	1.81452
				48.0966	1.80741
				48.4973	1.79128
				48.8982	1.78314
				49.299	1.77531
				49.6998	1.76709
				50.1006	1.75159
				50.5014	1.74401
				50.9022	1.73626
				51.303	1.72955
				51.7038	1.71286
				52.1046	1.70576
				52.5054	1.69841
				52.9062	1.6905
				53.307	1.67573
				53.7078	1.66798
				54.1086	1.66088
				54.5094	1.65353
				54.9102	1.63932
				55.311	1.63173
				55.7118	1.62398
				56.1126	1.61664
				56.5134	1.60306
				56.9143	1.59555
				57.315	1.58917
				57.7159	1.58206
				58.1167	1.56641
				58.5175	1.56026
				58.9183	1.55219
				59.3191	1.54429
				59.7199	1.53007
				60.1207	1.52264
				60.5215	1.51689
				60.9223	1.50867
				61.3231	1.49421
				61.7239	1.48575
				62.1247	1.47872
				62.5255	1.47138
				62.9263	1.45644
				63.3271	1.45021
				63.7279	1.44422
				64.1287	1.43784
				64.5295	1.42498
				64.9303	1.41747
				65.3311	1.40989
				65.7319	1.40342
				66.1328	1.38936
				66.5336	1.38249
				66.9344	1.37467
				67.3352	1.36077
				67.736	1.35415
				68.1368	1.34832
				68.5376	1.34169
				68.9384	1.32803
				69.3392	1.3214
				69.74	1.31597
				70.1408	1.30304
				70.5416	1.29593
				70.9424	1.29082
				71.3432	1.28483
				71.744	1.27405
				72.1448	1.26782
				72.5456	1.26159
				72.9464	1.25488
				73.3472	1.24274
				73.748	1.23684
				74.1488	1.23045
				74.5496	1.22382
				74.9505	1.21088
				75.3513	1.20537
				75.7521	1.19818
				76.1529	1.18589
				76.5537	1.17974
				76.9545	1.17375
				77.3553	1.16832
				77.7561	1.15674
				78.1569	1.15107
				78.5577	1.14644
				78.9585	1.14109
				79.3593	1.12967
				79.7601	1.12488
				80.1609	1.11865
				80.5617	1.11354
				80.9625	1.10268
				81.3633	1.09764
				81.7641	1.09173
				82.1649	1.08638
				82.5657	1.0768
				82.9665	1.07105
				83.3674	1.06538
				83.7682	1.05987
				84.169	1.05013
				84.5698	1.04574
				84.9706	1.04127
				85.3714	1.03703
				85.7722	1.02737
				86.173	1.0221
				86.5738	1.01723
				86.9746	1.01204
				87.3754	1.00261
				87.7762	0.99766
				88.177	0.99295
				88.5778	0.98816
				88.9786	0.97954
				89.3794	0.9753
				89.7802	0.96995
				90.181	0.96524
				90.5818	0.95622
				90.9826	0.95206
				91.3834	0.95111
				91.7843	0.94456
				92.1851	0.93545
				92.5859	0.93034
				92.9867	0.92939
				93.3875	0.92148
				93.7883	0.91262
				94.1891	0.91166
				94.5899	0.90551
				94.9907	0.90152
				95.3915	0.89329
				95.7923	0.88906
				96.1931	0.88475
				96.5939	0.88387
				96.9947	0.87357
				97.3955	0.87261
				97.7963	0.86574
				98.1971	0.86159
				98.5979	0.85424
				98.9987	0.85336
				99.3995	0.84641
				99.8003	0.84546
				100.201	0.83875
				100.602	0.83292
				101.003	0.83204
				101.404	0.82589
				101.804	0.81902
				102.205	0.81822
				102.606	0.81192
				103.007	0.80473
				103.408	0.80377
				103.808	0.79738
				104.209	0.7965
				104.61	0.7894
				105.011	0.78405
				105.412	0.78317
				105.812	0.7775
				106.213	0.77023
				106.614	0.76951
				107.015	0.764
				107.416	0.76328
				107.816	0.75705
				108.217	0.75106
				108.618	0.75035
				109.019	0.74515
				109.42	0.73933
				109.82	0.73869
				110.221	0.7331
				110.622	0.7323
				111.023	0.72663
				111.424	0.72208
				111.824	0.72136
				112.225	0.71577
				112.626	0.71002
				113.027	0.70946
				113.428	0.70483
				113.829	0.70395
				114.229	0.69812
				114.63	0.69365
				115.031	0.69293
				115.432	0.68782
				115.833	0.68295
				116.233	0.68223
				116.634	0.67728
				117.035	0.67664
				117.436	0.67153
				117.837	0.66713
				118.237	0.66658
				118.638	0.66226
				119.039	0.65675
				119.44	0.65611
				119.841	0.6518
				120.241	0.65108
				120.642	0.64589
				121.043	0.64134
				121.444	0.64078
				121.845	0.63679
				122.245	0.63208
				122.646	0.63144
				123.047	0.62673
				123.448	0.62625
				123.849	0.61986
				124.249	0.6193
				124.65	0.61531
				125.051	0.61467
				125.452	0.60964
				125.853	0.60868
				126.253	0.60389
				126.654	0.60333
				127.055	0.59894
				127.456	0.5979
				127.857	0.59351
				128.257	0.59295
				128.658	0.58808
				129.059	0.58696
				129.46	0.58233
				129.861	0.58185
				130.261	0.57666
				130.662	0.57626
				131.063	0.57538
				131.464	0.57083
				131.865	0.56971
				132.266	0.56492
				132.666	0.56444
				133.067	0.55877
				133.468	0.55829
				133.869	0.55741
				134.27	0.55174
				134.67	0.55118
				135.071	0.55014
				135.472	0.54567
				135.873	0.54511
				136.274	0.53992
				136.674	0.53952
				137.075	0.53864
				137.476	0.53385
				137.877	0.53273
				138.278	0.52826
				138.678	0.52786
				139.079	0.52315
				139.48	0.52275
				139.881	0.52179
				140.282	0.5206
				140.682	0.51596
				141.083	0.51509
				141.484	0.51389
				141.885	0.50926
				142.286	0.5079
				142.686	0.5067
				143.087	0.5055
				143.488	0.50127
				143.889	0.49991
				144.29	0.49888
				144.69	0.49456
				145.091	0.49416
				145.492	0.49225
				145.893	0.48825
				146.294	0.48786
				146.694	0.48714
				147.095	0.48211
				147.496	0.48171
				147.897	0.48099
				148.298	0.48003
				148.698	0.47476
				149.099	0.47436
				149.5	0.47364
				149.901	0.47276
				150.302	0.46837
				150.703	0.46757
				151.103	0.46661
				151.504	0.46446
				151.905	0.4603
				152.306	0.45991
				152.707	0.45927
				153.107	0.45727
				153.508	0.45607
				153.909	0.45479
				154.31	0.4536
				154.711	0.4512
				155.111	0.45016
				155.512	0.44896
				155.913	0.44497
				156.314	0.44401
				156.715	0.44314
				157.115	0.44218
				157.516	0.43986
				157.917	0.43595
				158.318	0.43563
				158.719	0.43499
				159.119	0.43291
				159.52	0.43172
				159.921	0.43044
				160.322	0.42924
				160.723	0.42684
				161.123	0.42565
				161.524	0.42437
				161.925	0.42046
				162.326	0.4195
				162.727	0.41862
				163.127	0.41766
				163.528	0.41534
				163.929	0.41431
				164.33	0.41311
				164.731	0.41207
				165.131	0.40975
				165.532	0.40856
				165.933	0.40744
				166.334	0.40624
				166.735	0.40401
				167.136	0.40297
				167.536	0.40177
				167.937	0.39945
				168.338	0.39842
				168.739	0.39738
				169.14	0.39634
				169.54	0.39434
				169.941	0.3933
				170.342	0.39227
				170.743	0.39115
				171.144	0.38923
				171.544	0.38827
				171.945	0.38724
				172.346	0.3862
				172.747	0.3842
				173.148	0.38324
				173.548	0.3822
				173.949	0.38117
				174.35	0.37893
				174.751	0.37789
				175.152	0.37685
				175.552	0.37494
				175.953	0.37398
				176.354	0.37302
				176.755	0.37198
				177.156	0.37102
				177.556	0.36911
				177.957	0.36823
				178.358	0.36727
				178.759	0.36639
				179.16	0.36456
				179.56	0.36368
				179.961	0.3628
				180.362	0.36192
				180.763	0.35992
				181.164	0.35897
				181.564	0.35801
				181.965	0.35713
				182.366	0.35529
				182.767	0.35441
				183.168	0.35354
				183.568	0.35274
				183.969	0.35114
				184.37	0.35026
				184.771	0.34938
				185.172	0.34755
				185.573	0.34667
				185.973	0.34587
				186.374	0.34507
				186.775	0.34339
				187.176	0.3426
				187.577	0.34172
				187.977	0.34092
				188.378	0.33924
				188.779	0.33844
				189.18	0.33764
				189.581	0.33685
				189.981	0.33525
				190.382	0.33445
				190.783	0.33373
				191.184	0.33293
				191.585	0.33142
				191.985	0.33054
				192.386	0.32974
				192.787	0.32902
				193.188	0.32758
				193.589	0.32686
				193.989	0.32614
				194.39	0.32543
				194.791	0.32399
				195.192	0.32335
				195.593	0.32255
				195.993	0.32111
				196.394	0.32039
				196.795	0.31968
				197.196	0.31904
				197.597	0.31768
				197.997	0.31696
				198.398	0.31624
				198.799	0.31552
				199.2	0.31409
				199.601	0.31337
				200.001	0.31273
				200.402	0.31209
				200.803	0.31065
				201.204	0.30993
				201.605	0.30921
				202.006	0.30786
				202.406	0.30722
				202.807	0.30658
				203.208	0.30602
				203.609	0.30474
				204.01	0.3041
				204.41	0.30347
				204.811	0.30283
				205.212	0.30155
				205.613	0.30083
				206.014	0.30019
				206.414	0.29955
				206.815	0.29811
				207.216	0.2974
				207.617	0.29676
				208.018	0.29612
				208.418	0.29492
				208.819	0.29428
				209.22	0.29364
				209.621	0.293
				210.022	0.29181
				210.422	0.29133
				210.823	0.29077
				211.224	0.28957
				211.625	0.28893
				212.026	0.28837
				212.426	0.28773
				212.827	0.2867
				213.228	0.28622
				213.629	0.28574
				214.03	0.28518
				214.43	0.28398
				214.831	0.28334
				215.232	0.2827
				215.633	0.28206
				216.034	0.28087
				216.434	0.28039
				216.835	0.27991
				217.236	0.27927
				217.637	0.27815
				218.038	0.27759
				218.438	0.27703
				218.839	0.27639
				219.24	0.27528
				219.641	0.27472
				220.042	0.27424
				220.443	0.27368
				220.843	0.27264
				221.244	0.27224
				221.645	0.27168
				222.046	0.2712
				222.447	0.27032
				222.847	0.26977
				223.248	0.26929
				223.649	0.26817
				224.05	0.26769
				224.451	0.26713
				224.851	0.26665
				225.252	0.26569
				225.653	0.26513
				226.054	0.26465
				226.455	0.2641
				226.855	0.26322
				227.256	0.26274
				227.657	0.26226
				228.058	0.26186
				228.459	0.26098
				228.859	0.2605
				229.26	0.26002
				229.661	0.25954
				230.062	0.25843
				230.463	0.25795
				230.863	0.25747
				231.264	0.25707
				231.665	0.25619
				232.066	0.25579
				232.467	0.25531
				232.867	0.25491
				233.268	0.25395
				233.669	0.25355
				234.07	0.25316
				234.471	0.25268
				234.871	0.25188
				235.272	0.25148
				235.673	0.25108
				236.074	0.2506
				236.475	0.24988
				236.875	0.24948
				237.276	0.249
				237.677	0.24844
				238.078	0.24749
				238.479	0.24709
				238.88	0.24669
				239.28	0.24629
				239.681	0.24549
				240.082	0.24509
				240.483	0.24477
				240.884	0.24437
				241.284	0.24365
				241.685	0.24325
				242.086	0.24277
				242.487	0.24229
				242.888	0.24134
				243.288	0.24086
				243.689	0.24038
				244.09	0.23998
				244.491	0.2391
				244.892	0.23862
				245.292	0.23822
				245.693	0.23782
				246.094	0.23702
				246.495	0.23662
				246.896	0.23631
				247.296	0.23591
				247.697	0.23519
				248.098	0.23479
				248.499	0.23439
				248.9	0.23407
				249.3	0.23335
				249.701	0.23303
				250.102	0.23271
				250.503	0.23231
				250.904	0.23159
				251.304	0.23127
				251.705	0.2308
				252.106	0.2304
				252.507	0.22968
				252.908	0.22928
				253.308	0.22896
				253.709	0.22824
				254.11	0.22792
				254.511	0.2276
				254.912	0.22728
				255.313	0.22672
				255.713	0.2264
				256.114	0.22608
				256.515	0.22576
				256.916	0.22505
				257.317	0.22473
				257.717	0.22441
				258.118	0.22409
				258.519	0.22337
				258.92	0.22305
				259.321	0.22265
				259.721	0.22233
				260.122	0.22169
				260.523	0.22129
				260.924	0.22097
				261.325	0.22065
				261.725	0.21993
				262.126	0.21969
				262.527	0.21938
				262.928	0.21906
				263.329	0.21842
				263.729	0.21802
				264.13	0.21762
				264.531	0.2169
				264.932	0.21658
				265.333	0.21626
				265.733	0.21594
				266.134	0.2153
				266.535	0.21498
				266.936	0.21466
				267.337	0.2141
				267.737	0.21387
				268.138	0.21355
				268.539	0.21331
				268.94	0.21267
				269.341	0.21227
				269.741	0.21195
				270.142	0.21163
				270.543	0.21115
				270.944	0.21083
				271.345	0.21059
				271.745	0.21035
				272.146	0.20979
				272.547	0.20955
				272.948	0.20923
				273.349	0.20891
				273.75	0.20828
				274.15	0.20796
				274.551	0.20764
				274.952	0.20732
				275.353	0.20684
				275.754	0.20652
				276.154	0.20628
				276.555	0.20596
				276.956	0.2054
				277.357	0.20508
				277.758	0.20484
				278.158	0.2046
				278.559	0.20396
				278.96	0.20372
				279.361	0.2034
				279.762	0.20292
				280.162	0.20261
				280.563	0.20237
				280.964	0.20213
				281.365	0.20157
				281.766	0.20133
				282.166	0.20109
				282.567	0.20085
				282.968	0.20037
				283.369	0.20013
				283.77	0.19989
				284.17	0.19965
				284.571	0.19909
				284.972	0.19885
				285.373	0.19861
				285.774	0.19829
				286.174	0.19781
				286.575	0.19749
				286.976	0.19726
				287.377	0.19702
				287.778	0.19654
				288.178	0.1963
				288.579	0.19606
				288.98	0.19582
				289.381	0.19534
				289.782	0.1951
				290.183	0.19486
				290.583	0.19438
				290.984	0.19414
				291.385	0.1939
				291.786	0.19366
				292.187	0.19318
				292.587	0.19294
				292.988	0.1927
				293.389	0.19246
				293.79	0.19206
				294.191	0.19182
				294.591	0.19159
				294.992	0.19135
				295.393	0.19095
				295.794	0.19071
				296.195	0.19047
				296.595	0.19007
				296.996	0.18983
				297.397	0.18959
				297.798	0.18935
				298.199	0.18895
				298.599	0.18871
				299	0.18847
				299.401	0.18831
				299.802	0.18783
				300.203	0.18759
				300.603	0.18735
				301.004	0.18719
				301.405	0.18679
				301.806	0.18655
				302.207	0.18639
				302.607	0.18615
				303.008	0.18576
				303.409	0.1856
				303.81	0.18536
				304.211	0.18512
				304.611	0.18472
				305.012	0.18456
				305.413	0.18432
				305.814	0.18416
				306.215	0.18376
				306.615	0.18352
				307.016	0.18328
				307.417	0.18304
				307.818	0.18272
				308.219	0.18256
				308.62	0.18232
				309.02	0.18216
				309.421	0.18184
				309.822	0.1816
				310.223	0.18144
				310.624	0.18128
				311.024	0.18088
				311.425	0.18064
				311.826	0.18049
				312.227	0.18009
				312.628	0.17993
				313.028	0.17977
				313.429	0.17961
				313.83	0.17921
				314.231	0.17897
				314.632	0.17881
				315.032	0.17865
				315.433	0.17825
				315.834	0.17809
				316.235	0.17793
				316.636	0.17769
				317.036	0.17737
				317.437	0.17721
				317.838	0.17705
				318.239	0.17681
				318.64	0.17649
				319.04	0.17625
				319.441	0.17609
				319.842	0.17593
				320.243	0.17561
				320.644	0.17545
				321.044	0.17529
				321.445	0.17513
				321.846	0.17482
				322.247	0.17466
				322.648	0.1745
				323.048	0.17434
				323.449	0.17394
				323.85	0.17378
				324.251	0.17362
				324.652	0.17346
				325.053	0.17314
				325.453	0.17298
				325.854	0.1729
				326.255	0.17274
				326.656	0.1725
				327.057	0.17234
				327.457	0.17218
				327.858	0.1721
				328.259	0.17178
				328.66	0.17154
				329.061	0.17138
				329.461	0.1713
				329.862	0.17098
				330.263	0.1709
				330.664	0.17074
				331.065	0.1705
				331.465	0.17034
				331.866	0.17018
				332.267	0.17002
				332.668	0.16978
				333.069	0.1697
				333.469	0.16962
				333.87	0.16954
				334.271	0.16915
				334.672	0.16899
				335.073	0.16883
				335.473	0.16875
				335.874	0.16851
				336.275	0.16819
				336.676	0.16803
				337.077	0.16787
				337.477	0.16755
				337.878	0.16739
				338.279	0.16731
				338.68	0.16707
				339.081	0.16675
				339.481	0.16659
				339.882	0.16643
				340.283	0.16627
				340.684	0.16595
				341.085	0.16587
				341.486	0.16571
				341.886	0.16555
				342.287	0.16531
				342.688	0.16515
				343.089	0.16499
				343.49	0.16483
				343.89	0.16451
				344.291	0.16435
				344.692	0.16419
				345.093	0.16411
				345.494	0.16395
				345.894	0.16379
				346.295	0.16364
				346.696	0.1634
				347.097	0.16324
				347.498	0.16308
				347.898	0.163
				348.299	0.16268
				348.7	0.1626
				349.101	0.16244
				349.502	0.16236
				349.902	0.16212
				350.303	0.16196
				350.704	0.1618
				351.105	0.16164
				351.506	0.1614
				351.906	0.16132
				352.307	0.16124
				352.708	0.16116
				353.109	0.16084
				353.51	0.16076
				353.91	0.1606
				354.311	0.16044
				354.712	0.1602
				355.113	0.16012
				355.514	0.15996
				355.914	0.1598
				356.315	0.15964
				356.716	0.1594
				357.117	0.15932
				357.518	0.15924
				357.918	0.15908
				358.319	0.15908
				358.72	0.159
				359.121	0.15884
				359.522	0.1586
				359.923	0.15844
				360.323	0.15836
				360.724	0.1582
				361.125	0.15797
				361.526	0.15781
				361.927	0.15765
				362.327	0.15757
				362.728	0.15733
				363.129	0.15717
				363.53	0.15709
				363.931	0.15685
				364.331	0.15653
				364.732	0.15653
				365.133	0.15645
				365.534	0.15637
				365.935	0.15613
				366.335	0.15597
				366.736	0.15581
				367.137	0.15565
				367.538	0.15533
				367.939	0.15525
				368.339	0.15517
				368.74	0.15509
				369.141	0.15485
				369.542	0.15469
				369.943	0.15453
				370.343	0.15445
				370.744	0.15421
				371.145	0.15413
				371.546	0.15405
				371.947	0.15397
				372.347	0.15381
				372.748	0.15373
				373.149	0.15357
				373.55	0.15349
				373.951	0.15325
				374.351	0.15309
				374.752	0.15301
				375.153	0.15285
				375.554	0.15254
				375.955	0.15246
				376.355	0.1523
				376.756	0.15206
				377.157	0.15198
				377.558	0.1519
				377.959	0.15182
				378.36	0.1515
				378.76	0.15142
				379.161	0.15126
				379.562	0.15118
				379.963	0.15102
				380.364	0.15086
				380.764	0.1507
				381.165	0.15062
				381.566	0.15046
				381.967	0.15038
				382.368	0.15022
				382.768	0.14998
				383.169	0.1499
				383.57	0.14982
				383.971	0.14974
				384.372	0.14958
				384.772	0.1495
				385.173	0.14942
				385.574	0.14934
				385.975	0.1491
				386.376	0.14902
				386.776	0.14894
				387.177	0.14886
				387.578	0.1487
				387.979	0.14862
				388.38	0.14846
				388.78	0.14838
				389.181	0.14814
				389.582	0.14806
				389.983	0.14798
				390.384	0.14782
				390.784	0.14766
				391.185	0.14758
				391.586	0.1475
				391.987	0.14734
				392.388	0.14718
				392.788	0.14702
				393.189	0.14695
				393.59	0.14687
				393.991	0.14663
				394.392	0.14663
				394.793	0.14647
				395.193	0.14639
				395.594	0.14615
				395.995	0.14607
				396.396	0.14591
				396.797	0.14583
				397.197	0.14567
				397.598	0.14559
				397.999	0.14551
				398.4	0.14543
				398.801	0.14527
				399.201	0.14527
				399.602	0.14519
				400.003	0.14511
				400.404	0.14495
				400.805	0.14479
				401.205	0.14471
				401.606	0.14463
				402.007	0.14439
				402.408	0.14431
				402.809	0.14423
				403.209	0.14415
				403.61	0.14399
				404.011	0.14383
				404.412	0.14375
				404.813	0.14367
				405.213	0.14359
				405.614	0.14351
				406.015	0.14335
				406.416	0.14319
				406.817	0.14311
				407.217	0.14303
				407.618	0.14287
				408.019	0.14279
				408.42	0.14271
				408.821	0.14263
				409.221	0.14247
				409.622	0.14231
				410.023	0.14231
				410.424	0.14223
				410.825	0.14215
				411.225	0.14199
				411.626	0.14191
				412.027	0.14191
				412.428	0.14183
				412.829	0.14159
				413.23	0.14159
				413.63	0.14151
				414.031	0.14143
				414.432	0.14128
				414.833	0.1412
				415.234	0.14112
				415.634	0.14104
				416.035	0.14088
				416.436	0.1408
				416.837	0.14072
				417.238	0.14064
				417.638	0.14056
				418.039	0.14048
				418.44	0.1404
				418.841	0.14024
				419.242	0.14008
				419.642	0.14
				420.043	0.13992
				420.444	0.13984
				420.845	0.13968
				421.246	0.1396
				421.646	0.1396
				422.047	0.13944
				422.448	0.13936
				422.849	0.13928
				423.25	0.1392
				423.65	0.13912
				424.051	0.13904
				424.452	0.13896
				424.853	0.13896
				425.254	0.13888
				425.654	0.13864
				426.055	0.13856
				426.456	0.13848
				426.857	0.1384
				427.258	0.13824
				427.658	0.13824
				428.059	0.13808
				428.46	0.138
				428.861	0.13792
				429.262	0.13792
				429.663	0.13784
				430.063	0.13768
				430.464	0.1376
				430.865	0.1376
				431.266	0.13752
				431.667	0.13728
				432.067	0.1372
				432.468	0.13712
				432.869	0.13712
				433.27	0.13696
				433.671	0.13696
				434.071	0.13688
				434.472	0.1368
				434.873	0.13664
				435.274	0.13656
				435.675	0.13656
				436.075	0.13648
				436.476	0.13632
				436.877	0.13624
				437.278	0.13616
				437.679	0.13608
				438.079	0.13592
				438.48	0.13584
				438.881	0.13577
				439.282	0.13577
				439.683	0.13561
				440.083	0.13545
				440.484	0.13545
				440.885	0.13537
				441.286	0.13529
				441.687	0.13521
				442.087	0.13521
				442.488	0.13521
				442.889	0.13513
				443.29	0.13505
				443.691	0.13497
				444.091	0.13489
				444.492	0.13473
				444.893	0.13465
				445.294	0.13449
				445.695	0.13441
				446.095	0.13433
				446.496	0.13425
				446.897	0.13425
				447.298	0.13409
				447.699	0.13401
				448.1	0.13401
				448.5	0.13393
				448.901	0.13377
				449.302	0.13377
				449.703	0.13369
				450.104	0.13361
				450.504	0.13353
				450.905	0.13353
				451.306	0.13345
				451.707	0.13337
				452.108	0.13321
				452.508	0.13321
				452.909	0.13313
				453.31	0.13305
				453.711	0.13289
				454.112	0.13281
				454.512	0.13273
				454.913	0.13265
				455.314	0.13249
				455.715	0.13249
				456.116	0.13249
				456.516	0.13249
				456.917	0.13241
				457.318	0.13233
				457.719	0.13233
				458.12	0.13225
				458.52	0.13217
				458.921	0.13209
				459.322	0.13209
				459.723	0.13193
				460.124	0.13193
				460.524	0.13185
				460.925	0.13177
				461.326	0.13169
				461.727	0.13161
				462.128	0.13153
				462.528	0.13153
				462.929	0.13137
				463.33	0.13129
				463.731	0.13121
				464.132	0.13121
				464.533	0.13113
				464.933	0.13105
				465.334	0.13105
				465.735	0.13097
				466.136	0.13081
				466.537	0.13073
				466.937	0.13065
				467.338	0.13057
				467.739	0.13049
				468.14	0.13041
				468.541	0.13033
				468.941	0.13033
				469.342	0.13033
				469.743	0.13025
				470.144	0.13018
				470.545	0.13018
				470.945	0.13002
				471.346	0.12994
				471.747	0.12986
				472.148	0.12978
				472.549	0.1297
				472.949	0.12962
				473.35	0.12962
				473.751	0.12954
				474.152	0.12954
				474.553	0.12946
				474.953	0.12946
				475.354	0.12946
				475.755	0.12938
				476.156	0.1293
				476.557	0.12922
				476.957	0.12914
				477.358	0.12906
				477.759	0.12898
				478.16	0.1289
				478.561	0.12882
				478.961	0.12882
				479.362	0.12874
				479.763	0.12866
				480.164	0.1285
				480.565	0.12842
				480.965	0.12842
				481.366	0.12834
				481.767	0.12826
				482.168	0.12818
				482.569	0.12802
				482.97	0.12794
				483.37	0.12794
				483.771	0.12794
				484.172	0.12778
				484.573	0.12778
				484.974	0.1277
				485.374	0.12762
				485.775	0.12762
				486.176	0.12754
				486.577	0.12754
				486.978	0.12746
				487.378	0.12738
				487.779	0.1273
				488.18	0.12722
				488.581	0.12714
				488.982	0.12706
				489.382	0.12698
				489.783	0.12698
				490.184	0.1269
				490.585	0.12682
				490.986	0.12682
				491.386	0.12674
				491.787	0.12666
				492.188	0.12666
				492.589	0.12658
				492.99	0.1265
				493.39	0.12642
				493.791	0.12634
				494.192	0.12626
				494.593	0.12618
				494.994	0.12618
				495.394	0.1261
				495.795	0.1261
				496.196	0.1261
				496.597	0.12594
				496.998	0.12594
				497.398	0.12586
				497.799	0.12586
				498.2	0.12578
				498.601	0.1257
				499.002	0.12562
				499.402	0.12562
				499.803	0.12554
				500.204	0.12546
				500.605	0.12546
				501.006	0.12538
				501.407	0.12538
				501.807	0.1253
				502.208	0.1253
				502.609	0.12522
				503.01	0.12514
				503.411	0.12514
				503.811	0.12514
				504.212	0.12506
				504.613	0.12482
				505.014	0.12474
				505.415	0.12474
				505.815	0.12466
				506.216	0.12459
				506.617	0.12451
				507.018	0.12451
				507.419	0.12443
				507.819	0.12435
				508.22	0.12435
				508.621	0.12435
				509.022	0.12427
				509.423	0.12419
				509.823	0.12411
				510.224	0.12411
				510.625	0.12403
				511.026	0.12403
				511.427	0.12395
				511.827	0.12387
				512.228	0.12379
				512.629	0.12379
				513.03	0.12379
				513.431	0.12371
				513.831	0.12371
				514.232	0.12363
				514.633	0.12355
				515.034	0.12355
				515.435	0.12347
				515.835	0.12347
				516.236	0.12339
				516.637	0.12331
				517.038	0.12323
				517.439	0.12315
				517.84	0.12307
				518.24	0.12307
				518.641	0.12299
				519.042	0.12299
				519.443	0.12291
				519.844	0.12291
				520.244	0.12283
				520.645	0.12275
				521.046	0.12275
				521.447	0.12267
				521.848	0.12259
				522.248	0.12259
				522.649	0.12259
				523.05	0.12251
				523.451	0.12243
				523.852	0.12243
				524.252	0.12235
				524.653	0.12235
				525.054	0.12227
				525.455	0.12219
				525.856	0.12219
				526.256	0.12211
				526.657	0.12203
				527.058	0.12203
				527.459	0.12195
				527.86	0.12187
				528.26	0.12187
				528.661	0.12187
				529.062	0.12179
				529.463	0.12179
				529.864	0.12171
				530.264	0.12171
				530.665	0.12163
				531.066	0.12147
				531.467	0.12147
				531.868	0.12139
				532.268	0.12139
				532.669	0.12139
				533.07	0.12131
				533.471	0.12131
				533.872	0.12123
				534.273	0.12123
				534.673	0.12123
				535.074	0.12115
				535.475	0.12115
				535.876	0.12107
				536.277	0.12099
				536.677	0.12099
				537.078	0.12091
				537.479	0.12083
				537.88	0.12083
				538.281	0.12075
				538.681	0.12075
				539.082	0.12059
				539.483	0.12059
				539.884	0.12051
				540.285	0.12043
				540.685	0.12043
				541.086	0.12043
				541.487	0.12035
				541.888	0.12027
				542.289	0.12027
				542.689	0.12027
				543.09	0.12027
				543.491	0.12019
				543.892	0.12011
				544.293	0.12011
				544.693	0.12011
				545.094	0.12003
				545.495	0.11995
				545.896	0.11987
				546.297	0.11987
				546.697	0.11979
				547.098	0.11979
				547.499	0.11971
				547.9	0.11971
				548.301	0.11963
				548.701	0.11963
				549.102	0.11963
				549.503	0.11955
				549.904	0.11947
				550.305	0.11947
				550.705	0.11939
				551.106	0.11939
				551.507	0.11931
				551.908	0.11931
				552.309	0.11931
				552.71	0.11923
				553.11	0.11923
				553.511	0.11915
				553.912	0.11915
				554.313	0.11907
				554.714	0.11907
				555.114	0.119
				555.515	0.119
				555.916	0.11892
				556.317	0.11892
				556.718	0.11884
				557.118	0.11884
				557.519	0.11884
				557.92	0.11876
				558.321	0.11876
				558.722	0.11876
				559.122	0.11868
				559.523	0.11868
				559.924	0.1186
				560.325	0.1186
				560.726	0.11852
				561.126	0.11844
				561.527	0.11844
				561.928	0.11836
				562.329	0.11836
				562.73	0.11828
				563.13	0.11828
				563.531	0.1182
				563.932	0.1182
				564.333	0.11812
				564.734	0.11804
				565.134	0.11804
				565.535	0.11796
				565.936	0.11796
				566.337	0.11796
				566.738	0.11788
				567.138	0.1178
				567.539	0.11772
				567.94	0.11764
				568.341	0.11764
				568.742	0.11764
				569.142	0.11756
				569.543	0.11748
				569.944	0.11748
				570.345	0.11748
				570.746	0.1174
				571.147	0.11732
				571.547	0.11732
				571.948	0.11724
				572.349	0.11724
				572.75	0.11724
				573.151	0.11716
				573.551	0.11716
				573.952	0.11716
				574.353	0.11716
				574.754	0.11716
				575.155	0.11708
				575.555	0.11708
				575.956	0.117
				576.357	0.117
				576.758	0.117
				577.159	0.11692
				577.559	0.11684
				577.96	0.11676
				578.361	0.11676
				578.762	0.11668
				579.163	0.11668
				579.563	0.1166
				579.964	0.1166
				580.365	0.11652
				580.766	0.11652
				581.167	0.11644
				581.567	0.11644
				581.968	0.11644
				582.369	0.11636
				582.77	0.11636
				583.171	0.11628
				583.571	0.1162
				583.972	0.1162
				584.373	0.11612
				584.774	0.11604
				585.175	0.11604
				585.575	0.11604
				585.976	0.11604
				586.377	0.11596
				586.778	0.11596
				587.179	0.11596
				587.58	0.11588
				587.98	0.11588
				588.381	0.1158
				588.782	0.1158
				589.183	0.11572
				589.584	0.11572
				589.984	0.11564
				590.385	0.11564
				590.786	0.11564
				591.187	0.11556
				591.588	0.11556
				591.988	0.11548
				592.389	0.11548
				592.79	0.11556
				593.191	0.11548
				593.592	0.11548
				593.992	0.1154
				594.393	0.11532
				594.794	0.11524
				595.195	0.11524
				595.596	0.11516
				595.996	0.11516
				596.397	0.11508
				596.798	0.11508
				597.199	0.11508
				597.6	0.11508
				598	0.11508
				598.401	0.11508
				598.802	0.115
				599.203	0.115
				599.604	0.11492
				600.004	0.11484
				600.405	0.11476
				600.806	0.11476
				601.207	0.11468
				601.608	0.11468
				602.008	0.1146
				602.409	0.1146
				602.81	0.11452
				603.211	0.11452
				603.612	0.11444
				604.012	0.11444
				604.413	0.11444
				604.814	0.11444
				605.215	0.11436
				605.616	0.11428
				606.017	0.11428
				606.417	0.11428
				606.818	0.1142
				607.219	0.1142
				607.62	0.1142
				608.021	0.11412
				608.421	0.11404
				608.822	0.11404
				609.223	0.11404
				609.624	0.11404
				610.025	0.11404
				610.425	0.11396
				610.826	0.11396
				611.227	0.11388
				611.628	0.11372
				612.029	0.11364
				612.429	0.11356
				612.83	0.11356
				613.231	0.11348
				613.632	0.11348
				614.033	0.11348
				614.433	0.11341
				614.834	0.11333
				615.235	0.11333
				615.636	0.11333
				616.037	0.11333
				616.437	0.11325
				616.838	0.11325
				617.239	0.11317
				617.64	0.11317
				618.041	0.11309
				618.441	0.11309
				618.842	0.11309
				619.243	0.11309
				619.644	0.11301
				620.045	0.11293
				620.445	0.11293
				620.846	0.11293
				621.247	0.11293
				621.648	0.11285
				622.049	0.11285
				622.449	0.11277
				622.85	0.11277
				623.251	0.11269
				623.652	0.11269
				624.053	0.11261
				624.454	0.11261
				624.854	0.11261
				625.255	0.11253
				625.656	0.11253
				626.057	0.11245
				626.458	0.11245
				626.858	0.11245
				627.259	0.11245
				627.66	0.11237
				628.061	0.11237
				628.462	0.11229
				628.862	0.11221
				629.263	0.11221
				629.664	0.11213
				630.065	0.11213
				630.466	0.11213
				630.866	0.11213
				631.267	0.11205
				631.668	0.11205
				632.069	0.11205
				632.47	0.11197
				632.87	0.11197
				633.271	0.11189
				633.672	0.11189
				634.073	0.11189
				634.474	0.11189
				634.874	0.11181
				635.275	0.11181
				635.676	0.11181
				636.077	0.11173
				636.478	0.11173
				636.878	0.11165
				637.279	0.11165
				637.68	0.11157
				638.081	0.11157
				638.482	0.11149
				638.882	0.11149
				639.283	0.11141
				639.684	0.11149
				640.085	0.11141
				640.486	0.11141
				640.887	0.11133
				641.287	0.11133
				641.688	0.11133
				642.089	0.11133
				642.49	0.11125
				642.891	0.11125
				643.291	0.11125
				643.692	0.11125
				644.093	0.11117
				644.494	0.11117
				644.895	0.11117
				645.295	0.11117
				645.696	0.11109
				646.097	0.11109
				646.498	0.11109
				646.899	0.11101
				647.299	0.11101
				647.7	0.11093
				648.101	0.11085
				648.502	0.11085
				648.903	0.11077
				649.303	0.11077
				649.704	0.11077
				650.105	0.11069
				650.506	0.11069
				650.907	0.11061
				651.307	0.11061
				651.708	0.11061
				652.109	0.11061
				652.51	0.11061
				652.911	0.11053
				653.311	0.11053
				653.712	0.11053
				654.113	0.11045
				654.514	0.11045
				654.915	0.11045
				655.315	0.11037
				655.716	0.11045
				656.117	0.11045
				656.518	0.11045
				656.919	0.11053
				657.319	0.11045
				657.72	0.11037
				658.121	0.11037
				658.522	0.11037
				658.923	0.11029
				659.324	0.11021
				659.724	0.11021
				660.125	0.11013
				660.526	0.11013
				660.927	0.11013
				661.328	0.11005
				661.728	0.11005
				662.129	0.10997
				662.53	0.10997
				662.931	0.10997
				663.332	0.10997
				663.732	0.10989
				664.133	0.10989
				664.534	0.10989
				664.935	0.10981
				665.336	0.10981
				665.736	0.10981
				666.137	0.10973
				666.538	0.10973
				666.939	0.10965
				667.34	0.10965
				667.74	0.10965
				668.141	0.10957
				668.542	0.10949
				668.943	0.10949
				669.344	0.10949
				669.744	0.10941
				670.145	0.10933
				670.546	0.10933
				670.947	0.10933
				671.348	0.10925
				671.748	0.10925
				672.149	0.10925
				672.55	0.10917
				672.951	0.10917
				673.352	0.10917
				673.752	0.10909
				674.153	0.10909
				674.554	0.10901
				674.955	0.10901
				675.356	0.10893
				675.757	0.10893
				676.157	0.10893
				676.558	0.10893
				676.959	0.10885
				677.36	0.10885
				677.761	0.10877
				678.161	0.10877
				678.562	0.10869
				678.963	0.10869
				679.364	0.10869
				679.765	0.10869
				680.165	0.10861
				680.566	0.10861
				680.967	0.10861
				681.368	0.10853
				681.769	0.10853
				682.169	0.10853
				682.57	0.10845
				682.971	0.10845
				683.372	0.10845
				683.773	0.10845
				684.173	0.10845
				684.574	0.10845
				684.975	0.10845
				685.376	0.10837
				685.777	0.10829
				686.177	0.10821
				686.578	0.10821
				686.979	0.10821
				687.38	0.10821
				687.781	0.10821
				688.181	0.10813
				688.582	0.10813
				688.983	0.10813
				689.384	0.10805
				689.785	0.10805
				690.185	0.10805
				690.586	0.10805
				690.987	0.10805
				691.388	0.10805
				691.789	0.10805
				692.189	0.10805
				692.59	0.10805
				692.991	0.10805
				693.392	0.10805
				693.793	0.10797
				694.194	0.10797
				694.594	0.10789
				694.995	0.10782
				695.396	0.10774
				695.797	0.10774
				696.198	0.10774
				696.598	0.10766
				696.999	0.10766
				697.4	0.10758
				697.801	0.10758
				698.202	0.10758
				698.602	0.1075
				699.003	0.10742
				699.404	0.10742
				699.805	0.10742
				700.206	0.10742
				700.606	0.10734
				701.007	0.10734
				701.408	0.10734
				701.809	0.10734
				702.21	0.10726
				702.61	0.10726
				703.011	0.10718
				703.412	0.10718
				703.813	0.10718
				704.214	0.1071
				704.614	0.1071
				705.015	0.10702
				705.416	0.10702
				705.817	0.10702
				706.218	0.10702
				706.618	0.10702
				707.019	0.10694
				707.42	0.10694
				707.821	0.10694
				708.222	0.10694
				708.622	0.10694
				709.023	0.10686
				709.424	0.10686
				709.825	0.10686
				710.226	0.10686
				710.627	0.10678
				711.027	0.10678
				711.428	0.1067
				711.829	0.1067
				712.23	0.10662
				712.631	0.10662
				713.031	0.10662
				713.432	0.10662
				713.833	0.10662
				714.234	0.10654
				714.635	0.10654
				715.035	0.10646
				715.436	0.10646
				715.837	0.10646
				716.238	0.10646
				716.639	0.10638
				717.039	0.10638
				717.44	0.10638
				717.841	0.1063
				718.242	0.1063
				718.643	0.1063
				719.043	0.1063
				719.444	0.10622
				719.845	0.10622
				720.246	0.10622
				720.647	0.10614
				721.047	0.10614
				721.448	0.10614
				721.849	0.10614
				722.25	0.10614
				722.651	0.10606
				723.051	0.10598
				723.452	0.10606
				723.853	0.10606
				724.254	0.10598
				724.655	0.10598
				725.055	0.10598
				725.456	0.10598
				725.857	0.1059
				726.258	0.1059
				726.659	0.1059
				727.059	0.1059
				727.46	0.10582
				727.861	0.10582
				728.262	0.10582
				728.663	0.10582
				729.064	0.10582
				729.464	0.10574
				729.865	0.10574
				730.266	0.10566
				730.667	0.10566
				731.068	0.10566
				731.468	0.10566
				731.869	0.10566
				732.27	0.10558
				732.671	0.10558
				733.072	0.1055
				733.472	0.1055
				733.873	0.1055
				734.274	0.1055
				734.675	0.10542
				735.076	0.10542
				735.476	0.10542
				735.877	0.10534
				736.278	0.10542
				736.679	0.10534
				737.08	0.10534
				737.48	0.10526
				737.881	0.10526
				738.282	0.10526
				738.683	0.10526
				739.084	0.10518
				739.484	0.10518
				739.885	0.10518
				740.286	0.10518
				740.687	0.1051
				741.088	0.1051
				741.488	0.1051
				741.889	0.1051
				742.29	0.1051
				742.691	0.1051
				743.092	0.1051
				743.492	0.10502
				743.893	0.10494
				744.294	0.10502
				744.695	0.10502
				745.096	0.10502
				745.497	0.10494
				745.897	0.10486
				746.298	0.10486
				746.699	0.10486
				747.1	0.10478
				747.501	0.10478
				747.901	0.10478
				748.302	0.10478
				748.703	0.10478
				749.104	0.10478
				749.505	0.1047
				749.905	0.1047
				750.306	0.1047
				750.707	0.1047
				751.108	0.10462
				751.509	0.10454
				751.909	0.10454
				752.31	0.10454
				752.711	0.10454
				753.112	0.10446
				753.513	0.10446
				753.913	0.10446
				754.314	0.10446
				754.715	0.10446
				755.116	0.10446
				755.517	0.10446
				755.917	0.10438
				756.318	0.10438
				756.719	0.10438
				757.12	0.10438
				757.521	0.10438
				757.921	0.1043
				758.322	0.10422
				758.723	0.10422
				759.124	0.10422
				759.525	0.10422
				759.925	0.10422
				760.326	0.10422
				760.727	0.10414
				761.128	0.10414
				761.529	0.10414
				761.929	0.10406
				762.33	0.10406
				762.731	0.10398
				763.132	0.10406
				763.533	0.10398
				763.934	0.10398
				764.334	0.10398
				764.735	0.10398
				765.136	0.10398
				765.537	0.1039
				765.938	0.1039
				766.338	0.1039
				766.739	0.1039
				767.14	0.1039
				767.541	0.10382
				767.942	0.10382
				768.342	0.10382
				768.743	0.10382
				769.144	0.10374
				769.545	0.10374
				769.946	0.10374
				770.346	0.10374
				770.747	0.10374
				771.148	0.10374
				771.549	0.10374
				771.95	0.10366
				772.35	0.10366
				772.751	0.10358
				773.152	0.10358
				773.553	0.10358
				773.954	0.10358
				774.354	0.1035
				774.755	0.1035
				775.156	0.1035
				775.557	0.1035
				775.958	0.10342
				776.358	0.1035
				776.759	0.1035
				777.16	0.10342
				777.561	0.10342
				777.962	0.10334
				778.362	0.10334
				778.763	0.10326
				779.164	0.10326
				779.565	0.10334
				779.966	0.10326
				780.366	0.10326
				780.767	0.10326
				781.168	0.10318
				781.569	0.10318
				781.97	0.1031
				782.371	0.1031
				782.771	0.1031
				783.172	0.10302
				783.573	0.10302
				783.974	0.10302
				784.375	0.10302
				784.775	0.10302
				785.176	0.10294
				785.577	0.10294
				785.978	0.10294
				786.379	0.10294
				786.779	0.10286
				787.18	0.10286
				787.581	0.10286
				787.982	0.10286
				788.383	0.10278
				788.783	0.10278
				789.184	0.10278
				789.585	0.1027
				789.986	0.1027
				790.387	0.1027
				790.787	0.1027
				791.188	0.1027
				791.589	0.1027
				791.99	0.1027
				792.391	0.1027
				792.791	0.10262
				793.192	0.10262
				793.593	0.10262
				793.994	0.10262
				794.395	0.10262
				794.795	0.10262
				795.196	0.10254
				795.597	0.10254
				795.998	0.10254
				796.399	0.10246
				796.799	0.10246
				797.2	0.10246
				797.601	0.10246
				798.002	0.10238
				798.403	0.10238
				798.804	0.10238
				799.204	0.10238
				799.605	0.10238
				800.006	0.10238
				800.407	0.10238
				800.808	0.1023
				801.208	0.1023
[truncated: 496 more rows]

## Sheet: Fig. 1f
Time (h)	Normalized VOC	Standard deviation	Normalized Diameter	Standard deviation
0	1	-0.01208	1	0.02
2	0.99782	-0.00968	0.99986	0.025
4	1.00449	-0.01268	0.99585	0.02
6	1.0034	-0.01248	0.95436	0.05
12	0.99582	-0.0579	0.94286	0.05
24	1.00236	-0.09899	0.92116	0.08
36	0.98397	-0.0814	0.89668	0.08
