# Supplementary material for: A microscale soft ionic power source modulates neuronal network activity
Source: Nature. 2023 Aug 30;620(7976):1001–6. doi: 10.1038/s41586-023-06295-y (PMC10468398; doi:10.1038/s41586-023-06295-y)
Supplement: Supplementary file 6 — Source Data Fig. 2 [file 41586_2023_6295_MOESM6_ESM.xlsx]

## Sheet: Fig. 2a
Droplet volume (nL)	Droplet diameter (mm)	VOC (mV)	VOC_s.d.	ISC (µA)	ISC_s.d.
1000	1.2407	136.55	6.79	2.76	0.16
500	0.98475	132.59	7.16	2.43	0.16
100	0.57588	127.6	12.03	2.06	0.32
50	0.45708	115.59	16.06	1.47	0.27
14.7	0.30393	107.48	20.55	1.29	0.25
1.84	0.15197	86.26	35.04	0.83	0.33

## Sheet: Fig. 2b
Power source volume (nL)	Power source length (mm)	Power density (W m-3)	Power density_s.d.	Released charge (µC)	Released charge_s.d.
5000	6.2035	12.5658	0.27166	390.402	25.6184
2500	4.92373	21.463	0.57333	150.845	16.5627
500	2.87941	87.7501	4.80174	54.0193	18.7278
250	2.28539	113.109	12.8521	36.8386	17.652
73.5	1.51965	314.154	85.9172	21.8984	12.504
9.2	0.75983	1296.7	286.903	11.8984	10.504

## Sheet: Fig. 2c
	Normalized VOC	Normalized VOC_s.d.	Normalized ISC	Normalized ISC_s.d.	Normalized released charge	Normalized released charge_s.d.
Single unit	1	-0.0103	1	0.05041	1	0.10413
2 in parallel	0.83136	-0.03093	2.08128	0.07104	1.88128	0.16104
2 in series	1.80784	-0.01015	1.68566	0.0454	1.28566	0.32454
2 × 2	1.76352	-0.05548	2.42945	0.08115	2.28945	0.24005
