# Supplementary material for: A microscale soft ionic power source modulates neuronal network activity
Source: Nature. 2023 Aug 30;620(7976):1001–6. doi: 10.1038/s41586-023-06295-y (PMC10468398; doi:10.1038/s41586-023-06295-y)
Supplement: Supplementary file 7 — Source Data Fig. 4 [file 41586_2023_6295_MOESM7_ESM.xlsx]

## Sheet: Fig. 4c
Time (s)	Voltage (mV)
0	0.10713
0.1	0.109
0.2	0.10946
0.3	0.11006
0.4	0.11029
0.5	0.11026
0.6	0.11024
0.7	0.11044
0.8	0.11078
0.9	0.11095
1	0.11089
1.1	0.1111
1.2	0.11163
1.3	0.11208
1.4	0.11225
1.5	0.11258
1.6	0.11284
1.7	0.11304
1.8	0.1133
1.9	0.11354
2	0.11373
2.1	0.11395
2.2	0.11419
2.3	0.11441
2.4	0.11456
2.5	0.11472
2.6	0.11489
2.7	0.11503
2.8	0.11514
2.9	0.11522
3	0.11531
3.1	0.11541
3.2	0.1155
3.3	0.11558
3.4	0.11564
3.5	0.11572
3.6	0.11575
3.7	0.1158
3.8	0.11586
3.9	0.11587
4	0.11591
4.1	0.116
4.2	0.11608
4.3	0.11614
4.4	0.11625
4.5	0.11633
4.6	0.11638
4.7	0.11644
4.8	0.11651
4.9	0.11658
5	0.11662
5.1	0.11666
5.2	0.11673
5.3	0.11679
5.4	0.11685
5.5	0.11689
5.6	0.11691
5.7	0.11696
5.8	0.11703
5.9	0.11706
6	0.11709
6.1	0.11712
6.2	0.11718
6.3	0.11724
6.4	0.1173
6.5	0.11739
6.6	0.11748
6.7	0.11754
6.8	0.11761
6.9	0.11767
7	0.11774
7.1	0.1178
7.2	0.11787
7.3	0.11794
7.4	0.118
7.5	0.11807
7.6	0.11812
7.7	0.11817
7.8	0.11823
7.9	0.11829
8	0.11837
8.1	0.11845
8.2	0.11853
8.3	0.11859
8.4	0.11865
8.5	0.11873
8.6	0.1188
8.7	0.11886
8.8	0.11894
8.9	0.11903
9	0.11909
9.1	0.11917
9.2	0.11925
9.3	0.11933
9.4	0.11941
9.5	0.11948
9.6	0.11956
9.7	0.11963
9.8	0.11969
9.9	0.11976
10	0.11984
10.1	0.11992
10.2	0.11999
10.3	0.12004
10.4	0.12013
10.5	0.1202
10.6	0.12026
10.7	0.12033
10.8	0.1204
10.9	0.12048
11	0.12055
11.1	0.12063
11.2	0.12071
11.3	0.12079
11.4	0.12086
11.5	0.12093
11.6	0.121
11.7	0.12105
11.8	0.12112
11.9	0.12119
12	0.12125
12.1	0.12132
12.2	0.12139
12.3	0.12145
12.4	0.12151
12.5	0.12158
12.6	0.12166
12.7	0.12172
12.8	0.12177
12.9	0.12184
13	0.12189
13.1	0.12194
13.2	0.122
13.3	0.12205
13.4	0.12212
13.5	0.12219
13.6	0.12225
13.7	0.12233
13.8	0.1224
13.9	0.12247
14	0.12254
14.1	0.12262
14.2	0.1227
14.3	0.12277
14.4	0.12285
14.5	0.12293
14.6	0.12301
14.7	0.12308
14.8	0.12315
14.9	0.12322
15	0.12331
15.1	0.12338
15.2	0.12345
15.3	0.12354
15.4	0.12362
15.5	0.1237
15.6	0.12378
15.7	0.12384
15.8	0.12391
15.9	0.12397
16	0.12403
16.1	0.12409
16.2	0.12415
16.3	0.12422
16.4	0.12428
16.5	0.12435
16.6	0.12442
16.7	0.12447
16.8	0.12453
16.9	0.12459
17	0.12465
17.1	0.1247
17.2	0.12476
17.3	0.12482
17.4	0.12488
17.5	0.12494
17.6	0.125
17.7	0.12507
17.8	0.12513
17.9	0.12519
18	0.12525
18.1	0.12531
18.2	0.12538
18.3	0.12544
18.4	0.1255
18.5	0.12557
18.6	0.12564
18.7	0.12572
18.8	0.1258
18.9	0.12588
19	0.12597
19.1	0.12607
19.2	0.12617
19.3	0.12627
19.4	0.12637
19.5	0.12648
19.6	0.12658
19.7	0.1267
19.8	0.12681
19.9	0.12692
20	0.12703
20.1	0.12714
20.2	0.12724
20.3	0.12734
20.4	0.12744
20.5	0.12753
20.6	0.12763
20.7	0.12772
20.8	0.12781
20.9	0.12791
21	0.128
21.1	0.12808
21.2	0.12817
21.3	0.12825
21.4	0.12833
21.5	0.1284
21.6	0.12848
21.7	0.12855
21.8	0.12862
21.9	0.12869
22	0.12877
22.1	0.12885
22.2	0.12892
22.3	0.12899
22.4	0.12906
22.5	0.12912
22.6	0.12918
22.7	0.12924
22.8	0.1293
22.9	0.12936
23	0.12941
23.1	0.12946
23.2	0.1295
23.3	0.12955
23.4	0.12959
23.5	0.12963
23.6	0.12968
23.7	0.12972
23.8	0.12976
23.9	0.1298
24	0.12983
24.1	0.12986
24.2	0.12991
24.3	0.12996
24.4	0.13
24.5	0.13004
24.6	0.13008
24.7	0.13013
24.8	0.13017
24.9	0.13021
25	0.13025
25.1	0.13029
25.2	0.13034
25.3	0.13038
25.4	0.13042
25.5	0.13045
25.6	0.13049
25.7	0.13053
25.8	0.13057
25.9	0.13061
26	0.13064
26.1	0.13067
26.2	0.1307
26.3	0.13075
26.4	0.13078
26.5	0.13082
26.6	0.13086
26.7	0.1309
26.8	0.13093
26.9	0.13097
27	0.13101
27.1	0.13105
27.2	0.13109
27.3	0.13113
27.4	0.13118
27.5	0.13122
27.6	0.13126
27.7	0.13131
27.8	0.13136
27.9	0.13141
28	0.13145
28.1	0.13148
28.2	0.13153
28.3	0.13157
28.4	0.1316
28.5	0.13165
28.6	0.13168
28.7	0.13172
28.8	0.13175
28.9	0.13179
29	0.13183
29.1	0.13187
29.2	0.1319
29.3	0.13194
29.4	0.13197
29.5	0.13201
29.6	0.13204
29.7	0.13208
29.8	0.13212
29.9	0.13216
30	0.1322
30.1	0.13224
30.2	0.13228
30.3	0.13231
30.4	0.13235
30.5	0.13238
30.6	0.13242
30.7	0.13246
30.8	0.13249
30.9	0.13253
31	0.13257
31.1	0.13261
31.2	0.13264
31.3	0.13268
31.4	0.13272
31.5	0.13275
31.6	0.13279
31.7	0.13282
31.8	0.13286
31.9	0.1329
32	0.13293
32.1	0.13297
32.2	0.133
32.3	0.13303
32.4	0.13307
32.5	0.1331
32.6	0.13313
32.7	0.13316
32.8	0.1332
32.9	0.13323
33	0.13326
33.1	0.13329
33.2	0.13332
33.3	0.13335
33.4	0.13339
33.5	0.13342
33.6	0.13345
33.7	0.13348
33.8	0.13352
33.9	0.13355
34	0.13358
34.1	0.13362
34.2	0.13365
34.3	0.13368
34.4	0.13372
34.5	0.13375
34.6	0.13378
34.7	0.13381
34.8	0.13384
34.9	0.13388
35	0.13391
35.1	0.13395
35.2	0.13398
35.3	0.13401
35.4	0.13404
35.5	0.13408
35.6	0.13411
35.7	0.13415
35.8	0.13418
35.9	0.13421
36	0.13425
36.1	0.13428
36.2	0.1343
36.3	0.13433
36.4	0.13436
36.5	0.13439
36.6	0.13442
36.7	0.13444
36.8	0.13447
36.9	0.1345
37	0.13453
37.1	0.13455
37.2	0.13458
37.3	0.13461
37.4	0.13464
37.5	0.13467
37.6	0.13469
37.7	0.13473
37.8	0.13476
37.9	0.13478
38	0.13481
38.1	0.13484
38.2	0.13487
38.3	0.1349
38.4	0.13493
38.5	0.13496
38.6	0.13499
38.7	0.13502
38.8	0.13505
38.9	0.13508
39	0.1351
39.1	0.13513
39.2	0.13516
39.3	0.13518
39.4	0.13521
39.5	0.13523
39.6	0.13526
39.7	0.13528
39.8	0.1353
39.9	0.13532
40	0.13535
40.1	0.13538
40.2	0.1354
40.3	0.13543
40.4	0.13546
40.5	0.13548
40.6	0.1355
40.7	0.13553
40.8	0.13555
40.9	0.13558
41	0.1356
41.1	0.13563
41.2	0.13565
41.3	0.13568
41.4	0.1357
41.5	0.13573
41.6	0.13575
41.7	0.13578
41.8	0.13581
41.9	0.13584
42	0.13586
42.1	0.13589
42.2	0.13592
42.3	0.13595
42.4	0.13597
42.5	0.13599
42.6	0.13601
42.7	0.13603
42.8	0.13606
42.9	0.13608
43	0.13611
43.1	0.13613
43.2	0.13615
43.3	0.13617
43.4	0.13619
43.5	0.13622
43.6	0.13624
43.7	0.13627
43.8	0.13629
43.9	0.13631
44	0.13634
44.1	0.13636
44.2	0.13638
44.3	0.1364
44.4	0.13643
44.5	0.13645
44.6	0.13648
44.7	0.1365
44.8	0.13652
44.9	0.13654
45	0.13656
45.1	0.13658
45.2	0.1366
45.3	0.13662
45.4	0.13664
45.5	0.13666
45.6	0.13668
45.7	0.13671
45.8	0.13673
45.9	0.13675
46	0.13677
46.1	0.13679
46.2	0.13681
46.3	0.13683
46.4	0.13685
46.5	0.13688
46.6	0.13689
46.7	0.13692
46.8	0.13694
46.9	0.13696
47	0.13698
47.1	0.137
47.2	0.13702
47.3	0.13704
47.4	0.13706
47.5	0.13708
47.6	0.1371
47.7	0.13712
47.8	0.13714
47.9	0.13717
48	0.13718
48.1	0.1372
48.2	0.13722
48.3	0.13724
48.4	0.13727
48.5	0.13728
48.6	0.1373
48.7	0.13732
48.8	0.13734
48.9	0.13736
49	0.13738
49.1	0.13739
49.2	0.13741
49.3	0.13743
49.4	0.13745
49.5	0.13747
49.6	0.13748
49.7	0.1375
49.8	0.13752
49.9	0.13754
50	0.13755
50.1	0.13757
50.2	0.13759
50.3	0.13761
50.4	0.13763
50.5	0.13765
50.6	0.13766
50.7	0.13768
50.8	0.1377
50.9	0.13772
51	0.13774
51.1	0.13776
51.2	0.13777
51.3	0.13779
51.4	0.1378
51.5	0.13782
51.6	0.13784
51.7	0.13785
51.8	0.13787
51.9	0.13788
52	0.1379
52.1	0.13791
52.2	0.13793
52.3	0.13795
52.4	0.13796
52.5	0.13798
52.6	0.138
52.7	0.13801
52.8	0.13802
52.9	0.13804
53	0.13805
53.1	0.13806
53.2	0.13808
53.3	0.13809
53.4	0.13811
53.5	0.13813
53.6	0.13814
53.7	0.13816
53.8	0.13817
53.9	0.13819
54	0.1382
54.1	0.13821
54.2	0.13823
54.3	0.13825
54.4	0.13826
54.5	0.13827
54.6	0.13829
54.7	0.1383
54.8	0.13832
54.9	0.13833
55	0.13835
55.1	0.13836
55.2	0.13838
55.3	0.1384
55.4	0.13841
55.5	0.13842
55.6	0.13844
55.7	0.13845
55.8	0.13846
55.9	0.13847
56	0.13849
56.1	0.1385
56.2	0.13852
56.3	0.13853
56.4	0.13854
56.5	0.13855
56.6	0.13857
56.7	0.13858
56.8	0.13859
56.9	0.1386
57	0.13861
57.1	0.13862
57.2	0.13863
57.3	0.13864
57.4	0.13866
57.5	0.13867
57.6	0.13868
57.7	0.1387
57.8	0.13871
57.9	0.13873
58	0.13874
58.1	0.13875
58.2	0.13877
58.3	0.13878
58.4	0.1388
58.5	0.13881
58.6	0.13883
58.7	0.13884
58.8	0.13886
58.9	0.13887
59	0.13888
59.1	0.13889
59.2	0.1389
59.3	0.13892
59.4	0.13893
59.5	0.13894
59.6	0.13895
59.7	0.13896
59.8	0.13897
59.9	0.13899
60	0.139
60.1	0.13903
60.2	0.13906
60.3	0.13909
60.4	0.13912
60.5	0.13915
60.6	0.13918
60.7	0.13921
60.8	0.13924
60.9	0.13927
61	0.1393
61.1	0.13933
61.2	0.13935
61.3	0.13938
61.4	0.13941
61.5	0.13944
61.6	0.13947
61.7	0.13949
61.8	0.13952
61.9	0.13955
62	0.13958
62.1	0.13961
62.2	0.13963
62.3	0.13966
62.4	0.13968
62.5	0.13971
62.6	0.13973
62.7	0.13976
62.8	0.13978
62.9	0.13981
63	0.13984
63.1	0.13986
63.2	0.13988
63.3	0.13991
63.4	0.13993
63.5	0.13996
63.6	0.13998
63.7	0.14001
63.8	0.14003
63.9	0.14006
64	0.14008
64.1	0.1401
64.2	0.14013
64.3	0.14015
64.4	0.14017
64.5	0.14019
64.6	0.14021
64.7	0.14023
64.8	0.14026
64.9	0.14028
65	0.1403
65.1	0.14032
65.2	0.14034
65.3	0.14036
65.4	0.14038
65.5	0.14041
65.6	0.14043
65.7	0.14045
65.8	0.14048
65.9	0.1405
66	0.14052
66.1	0.14055
66.2	0.14057
66.3	0.14059
66.4	0.14061
66.5	0.14063
66.6	0.14066
66.7	0.14068
66.8	0.1407
66.9	0.14073
67	0.14075
67.1	0.14077
67.2	0.14079
67.3	0.14082
67.4	0.14084
67.5	0.14086
67.6	0.14088
67.7	0.1409
67.8	0.14093
67.9	0.14095
68	0.14098
68.1	0.141
68.2	0.14102
68.3	0.14104
68.4	0.14106
68.5	0.14109
68.6	0.14111
68.7	0.14113
68.8	0.14115
68.9	0.14117
69	0.14119
69.1	0.14122
69.2	0.14124
69.3	0.14126
69.4	0.14128
69.5	0.1413
69.6	0.14132
69.7	0.14135
69.8	0.14137
69.9	0.14139
70	0.14141
70.1	0.14144
70.2	0.14146
70.3	0.14148
70.4	0.14151
70.5	0.14153
70.6	0.14155
70.7	0.14157
70.8	0.14159
70.9	0.14162
71	0.14164
71.1	0.14166
71.2	0.14168
71.3	0.1417
71.4	0.14173
71.5	0.14175
71.6	0.14177
71.7	0.14178
71.8	0.14181
71.9	0.14183
72	0.14185
72.1	0.14187
72.2	0.14189
72.3	0.14192
72.4	0.14194
72.5	0.14196
72.6	0.14198
72.7	0.142
72.8	0.14202
72.9	0.14204
73	0.14206
73.1	0.14208
73.2	0.14209
73.3	0.14211
73.4	0.14213
73.5	0.14215
73.6	0.14217
73.7	0.14219
73.8	0.14221
73.9	0.14223
74	0.14225
74.1	0.14227
74.2	0.14228
74.3	0.1423
74.4	0.14232
74.5	0.14234
74.6	0.14235
74.7	0.14237
74.8	0.14239
74.9	0.14241
75	0.14243
75.1	0.14245
75.2	0.14247
75.3	0.14249
75.4	0.14251
75.5	0.14253
75.6	0.14255
75.7	0.14256
75.8	0.14258
75.9	0.1426
76	0.14262
76.1	0.14263
76.2	0.14265
76.3	0.14267
76.4	0.14269
76.5	0.1427
76.6	0.14272
76.7	0.14274
76.8	0.14276
76.9	0.14278
77	0.14279
77.1	0.14281
77.2	0.14282
77.3	0.14284
77.4	0.14286
77.5	0.14287
77.6	0.14289
77.7	0.1429
77.8	0.14292
77.9	0.14293
78	0.14295
78.1	0.14297
78.2	0.14298
78.3	0.143
78.4	0.14301
78.5	0.14303
78.6	0.14304
78.7	0.14306
78.8	0.14307
78.9	0.14309
79	0.1431
79.1	0.14312
79.2	0.14314
79.3	0.14315
79.4	0.14317
79.5	0.14318
79.6	0.1432
79.7	0.14321
79.8	0.14323
79.9	0.14324
80	0.14326
80.1	0.14327
80.2	0.14329
80.3	0.1433
80.4	0.14331
80.5	0.14333
80.6	0.14335
80.7	0.14337
80.8	0.14338
80.9	0.14339
81	0.14341
81.1	0.14343
81.2	0.14344
81.3	0.14345
81.4	0.14347
81.5	0.14348
81.6	0.14349
81.7	0.14351
81.8	0.14352
81.9	0.14353
82	0.14355
82.1	0.14356
82.2	0.14357
82.3	0.14358
82.4	0.1436
82.5	0.14361
82.6	0.14362
82.7	0.14363
82.8	0.14364
82.9	0.14365
83	0.14367
83.1	0.14368
83.2	0.14369
83.3	0.14371
83.4	0.14372
83.5	0.14374
83.6	0.14375
83.7	0.14376
83.8	0.14377
83.9	0.14378
84	0.1438
84.1	0.14381
84.2	0.14382
84.3	0.14384
84.4	0.14385
84.5	0.14386
84.6	0.14388
84.7	0.14389
84.8	0.1439
84.9	0.14391
85	0.14392
85.1	0.14393
85.2	0.14394
85.3	0.14395
85.4	0.14396
85.5	0.14398
85.6	0.14399
85.7	0.144
85.8	0.14401
85.9	0.14403
86	0.14404
86.1	0.14405
86.2	0.14407
86.3	0.14408
86.4	0.14409
86.5	0.1441
86.6	0.14412
86.7	0.14413
86.8	0.14414
86.9	0.14415
87	0.14416
87.1	0.14417
87.2	0.14418
87.3	0.14419
87.4	0.1442
87.5	0.14421
87.6	0.14422
87.7	0.14423
87.8	0.14424
87.9	0.14424
88	0.14425
88.1	0.14426
88.2	0.14427
88.3	0.14428
88.4	0.14428
88.5	0.14429
88.6	0.1443
88.7	0.14431
88.8	0.14432
88.9	0.14433
89	0.14433
89.1	0.14434
89.2	0.14434
89.3	0.14435
89.4	0.14436
89.5	0.14437
89.6	0.14437
89.7	0.14438
89.8	0.14439
89.9	0.14439
90	0.1444
90.1	0.14441
90.2	0.14442
90.3	0.14443
90.4	0.14444
90.5	0.14444
90.6	0.14445
90.7	0.14446
90.8	0.14446
90.9	0.14447
91	0.14448
91.1	0.14448
91.2	0.14449
91.3	0.1445
91.4	0.1445
91.5	0.14451
91.6	0.14452
91.7	0.14453
91.8	0.14454
91.9	0.14454
92	0.14455
92.1	0.14456
92.2	0.14457
92.3	0.14458
92.4	0.14459
92.5	0.1446
92.6	0.14461
92.7	0.14461
92.8	0.14462
92.9	0.14463
93	0.14463
93.1	0.14464
93.2	0.14465
93.3	0.14465
93.4	0.14466
93.5	0.14467
93.6	0.14468
93.7	0.14468
93.8	0.14469
93.9	0.1447
94	0.1447
94.1	0.14471
94.2	0.14472
94.3	0.14473
94.4	0.14473
94.5	0.14474
94.6	0.14475
94.7	0.14476
94.8	0.14476
94.9	0.14477
95	0.14478
95.1	0.14478
95.2	0.14479
95.3	0.14479
95.4	0.1448
95.5	0.1448
95.6	0.14481
95.7	0.14481
95.8	0.14482
95.9	0.14483
96	0.14483
96.1	0.14484
96.2	0.14485
96.3	0.14485
96.4	0.14485
96.5	0.14485
96.6	0.14486
96.7	0.14486
96.8	0.14487
96.9	0.14488
97	0.14488
97.1	0.14489
97.2	0.14489
97.3	0.14489
97.4	0.14489
97.5	0.1449
97.6	0.1449
97.7	0.1449
97.8	0.1449
97.9	0.1449
98	0.1449
98.1	0.1449
98.2	0.14489
98.3	0.14489
98.4	0.14489
98.5	0.14489
98.6	0.14488
98.7	0.14488
98.8	0.14488
98.9	0.14488
99	0.14487
99.1	0.14487
99.2	0.14487
99.3	0.14486
99.4	0.14485
99.5	0.14485
99.6	0.14484
99.7	0.14483
99.8	0.14483
99.9	0.14483
100	0.14482
100.1	0.14482
100.2	0.14481
100.3	0.1448
100.4	0.1448
100.5	0.1448
100.6	0.14479
100.7	0.14479
100.8	0.14479
100.9	0.14478
101	0.14478
101.1	0.14477
101.2	0.14477
101.3	0.14477
101.4	0.14476
101.5	0.14476
101.6	0.14476
101.7	0.14475
101.8	0.14475
101.9	0.14474
102	0.14474
102.1	0.14474
102.2	0.14474
102.3	0.14473
102.4	0.14473
102.5	0.14473
102.6	0.14472
102.7	0.14472
102.8	0.14472
102.9	0.14472
103	0.14472
103.1	0.14472
103.2	0.14471
103.3	0.14471
103.4	0.14471
103.5	0.14471
103.6	0.14471
103.7	0.14471
103.8	0.1447
103.9	0.1447
104	0.1447
104.1	0.1447
104.2	0.14469
104.3	0.14469
104.4	0.14469
104.5	0.14469
104.6	0.14468
104.7	0.14468
104.8	0.14468
104.9	0.14467
105	0.14467
105.1	0.14467
105.2	0.14467
105.3	0.14467
105.4	0.14467
105.5	0.14467
105.6	0.14467
105.7	0.14467
105.8	0.14467
105.9	0.14467
106	0.14467
106.1	0.14467
106.2	0.14467
106.3	0.14467
106.4	0.14468
106.5	0.14468
106.6	0.14468
106.7	0.14468
106.8	0.14468
106.9	0.14469
107	0.14469
107.1	0.14469
107.2	0.1447
107.3	0.1447
107.4	0.1447
107.5	0.14471
107.6	0.14471
107.7	0.14471
107.8	0.14471
107.9	0.14472
108	0.14472
108.1	0.14472
108.2	0.14473
108.3	0.14474
108.4	0.14474
108.5	0.14474
108.6	0.14474
108.7	0.14474
108.8	0.14474
108.9	0.14474
109	0.14474
109.1	0.14474
109.2	0.14475
109.3	0.14475
109.4	0.14475
109.5	0.14475
109.6	0.14475
109.7	0.14475
109.8	0.14475
109.9	0.14475
110	0.14475
110.1	0.14476
110.2	0.14476
110.3	0.14476
110.4	0.14476
110.5	0.14476
110.6	0.14476
110.7	0.14476
110.8	0.14476
110.9	0.14477
111	0.14477
111.1	0.14477
111.2	0.14477
111.3	0.14478
111.4	0.14478
111.5	0.14478
111.6	0.14479
111.7	0.14479
111.8	0.14479
111.9	0.14479
112	0.14479
112.1	0.1448
112.2	0.1448
112.3	0.1448
112.4	0.1448
112.5	0.1448
112.6	0.1448
112.7	0.1448
112.8	0.14481
112.9	0.14481
113	0.14481
113.1	0.14481
113.2	0.14481
113.3	0.14481
113.4	0.14481
113.5	0.1448
113.6	0.14481
113.7	0.14481
113.8	0.14481
113.9	0.14481
114	0.14481
114.1	0.14481
114.2	0.1448
114.3	0.1448
114.4	0.1448
114.5	0.1448
114.6	0.1448
114.7	0.14479
114.8	0.1448
114.9	0.14479
115	0.14479
115.1	0.14479
115.2	0.14479
115.3	0.14478
115.4	0.14478
115.5	0.14478
115.6	0.14477
115.7	0.14477
115.8	0.14477
115.9	0.14477
116	0.14477
116.1	0.14477
116.2	0.14477
116.3	0.14476
116.4	0.14476
116.5	0.14476
116.6	0.14476
116.7	0.14476
116.8	0.14476
116.9	0.14475
117	0.14475
117.1	0.14475
117.2	0.14475
117.3	0.14475
117.4	0.14475
117.5	0.14476
117.6	0.14476
117.7	0.14476
117.8	0.14476
117.9	0.14476
118	0.14475
118.1	0.14475
118.2	0.14475
118.3	0.14475
118.4	0.14475
118.5	0.14475
118.6	0.14475
118.7	0.14475
118.8	0.14475
118.9	0.14475
119	0.14475
119.1	0.14475
119.2	0.14475
119.3	0.14474
119.4	0.14474
119.5	0.14474
119.6	0.14474
119.7	0.14474
119.8	0.14474
119.9	0.14473
120	0.14473
120.1	0.14473
120.2	0.14473
120.3	0.14473
120.4	0.14472
120.5	0.14472
120.6	0.14472
120.7	0.14471
120.8	0.14471
120.9	0.14471
121	0.1447
121.1	0.1447
121.2	0.1447
121.3	0.14469
121.4	0.14469
121.5	0.14469
121.6	0.14469
121.7	0.14468
121.8	0.14468
121.9	0.14468
122	0.14467
122.1	0.14467
122.2	0.14467
122.3	0.14467
122.4	0.14467
122.5	0.14466
122.6	0.14466
122.7	0.14466
122.8	0.14465
122.9	0.14465
123	0.14465
123.1	0.14464
123.2	0.14464
123.3	0.14464
123.4	0.14464
123.5	0.14464
123.6	0.14463
123.7	0.14463
123.8	0.14463
123.9	0.14462
124	0.14462
124.1	0.14462
124.2	0.14461
124.3	0.14461
124.4	0.14461
124.5	0.1446
124.6	0.1446
124.7	0.1446
124.8	0.14459
124.9	0.14459
125	0.14459
125.1	0.14458
125.2	0.14458
125.3	0.14458
125.4	0.14458
125.5	0.14458
125.6	0.14457
125.7	0.14457
125.8	0.14456
125.9	0.14456
126	0.14456
126.1	0.14455
126.2	0.14455
126.3	0.14455
126.4	0.14455
126.5	0.14454
126.6	0.14454
126.7	0.14454
126.8	0.14454
126.9	0.14453
127	0.14453
127.1	0.14453
127.2	0.14452
127.3	0.14452
127.4	0.14451
127.5	0.14451
127.6	0.1445
127.7	0.1445
127.8	0.1445
127.9	0.14449
128	0.14449
128.1	0.14448
128.2	0.14448
128.3	0.14447
128.4	0.14447
128.5	0.14446
128.6	0.14446
128.7	0.14446
128.8	0.14445
128.9	0.14445
129	0.14444
129.1	0.14444
129.2	0.14443
129.3	0.14443
129.4	0.14443
129.5	0.14442
129.6	0.14442
129.7	0.14441
129.8	0.14441
129.9	0.1444
130	0.1444
130.1	0.14439
130.2	0.14438
130.3	0.14438
130.4	0.14437
130.5	0.14437
130.6	0.14437
130.7	0.14436
130.8	0.14436
130.9	0.14435
131	0.14435
131.1	0.14434
131.2	0.14434
131.3	0.14433
131.4	0.14433
131.5	0.14432
131.6	0.14432
131.7	0.14431
131.8	0.1443
131.9	0.1443
132	0.14429
132.1	0.14429
132.2	0.14428
132.3	0.14428
132.4	0.14428
132.5	0.14427
132.6	0.14427
132.7	0.14426
132.8	0.14425
132.9	0.14425
133	0.14424
133.1	0.14424
133.2	0.14424
133.3	0.14423
133.4	0.14423
133.5	0.14422
133.6	0.14422
133.7	0.14421
133.8	0.14421
133.9	0.1442
134	0.1442
134.1	0.14419
134.2	0.14419
134.3	0.14419
134.4	0.14418
134.5	0.14418
134.6	0.14418
134.7	0.14417
134.8	0.14417
134.9	0.14416
135	0.14416
135.1	0.14415
135.2	0.14415
135.3	0.14414
135.4	0.14414
135.5	0.14413
135.6	0.14412
135.7	0.14412
135.8	0.14411
135.9	0.14411
136	0.1441
136.1	0.1441
136.2	0.14409
136.3	0.14408
136.4	0.14408
136.5	0.14407
136.6	0.14406
136.7	0.14406
136.8	0.14405
136.9	0.14405
137	0.14404
137.1	0.14403
137.2	0.14402
137.3	0.14402
137.4	0.14401
137.5	0.144
137.6	0.144
137.7	0.14399
137.8	0.14399
137.9	0.14398
138	0.14397
138.1	0.14397
138.2	0.14396
138.3	0.14395
138.4	0.14395
138.5	0.14394
138.6	0.14393
138.7	0.14393
138.8	0.14392
138.9	0.14392
139	0.14391
139.1	0.14391
139.2	0.1439
139.3	0.1439
139.4	0.14389
139.5	0.14389
139.6	0.14388
139.7	0.14388
139.8	0.14387
139.9	0.14387
140	0.14386
140.1	0.14386
140.2	0.14385
140.3	0.14385
140.4	0.14384
140.5	0.14384
140.6	0.14383
140.7	0.14383
140.8	0.14382
140.9	0.14382
141	0.14381
141.1	0.14381
141.2	0.1438
141.3	0.1438
141.4	0.14379
141.5	0.14379
141.6	0.14378
141.7	0.14377
141.8	0.14376
141.9	0.14376
142	0.14375
142.1	0.14374
142.2	0.14374
142.3	0.14374
142.4	0.14373
142.5	0.14372
142.6	0.14372
142.7	0.14371
142.8	0.14371
142.9	0.1437
143	0.1437
143.1	0.14369
143.2	0.14369
143.3	0.14368
143.4	0.14367
143.5	0.14366
143.6	0.14366
143.7	0.14365
143.8	0.14364
143.9	0.14363
144	0.14363
144.1	0.14362
144.2	0.14361
144.3	0.1436
144.4	0.1436
144.5	0.14359
144.6	0.14358
144.7	0.14358
144.8	0.14357
144.9	0.14356
145	0.14356
145.1	0.14355
145.2	0.14355
145.3	0.14355
145.4	0.14354
145.5	0.14354
145.6	0.14353
145.7	0.14352
145.8	0.14352
145.9	0.14351
146	0.14351
146.1	0.1435
146.2	0.14349
146.3	0.14349
146.4	0.14348
146.5	0.14348
146.6	0.14347
146.7	0.14347
146.8	0.14346
146.9	0.14345
147	0.14344
147.1	0.14344
147.2	0.14343
147.3	0.14342
147.4	0.14342
147.5	0.14341
147.6	0.1434
147.7	0.14339
147.8	0.14338
147.9	0.14337
148	0.14337
148.1	0.14336
148.2	0.14335
148.3	0.14335
148.4	0.14334
148.5	0.14333
148.6	0.14332
148.7	0.14332
148.8	0.14331
148.9	0.1433
149	0.14329
149.1	0.14328
149.2	0.14328
149.3	0.14327
149.4	0.14326
149.5	0.14325
149.6	0.14324
149.7	0.14324
149.8	0.14323
149.9	0.14322
150	0.14322
150.1	0.14321
150.2	0.1432
150.3	0.14319
150.4	0.14319
150.5	0.14318
150.6	0.14317
150.7	0.14317
150.8	0.14316
150.9	0.14315
151	0.14314
151.1	0.14314
151.2	0.14313
151.3	0.14312
151.4	0.14312
151.5	0.14311
151.6	0.1431
151.7	0.1431
151.8	0.14309
151.9	0.14309
152	0.14308
152.1	0.14307
152.2	0.14306
152.3	0.14305
152.4	0.14304
152.5	0.14304
152.6	0.14303
152.7	0.14302
152.8	0.14301
152.9	0.14301
153	0.143
153.1	0.14299
153.2	0.14298
153.3	0.14298
153.4	0.14297
153.5	0.14296
153.6	0.14295
153.7	0.14294
153.8	0.14294
153.9	0.14293
154	0.14292
154.1	0.14291
154.2	0.1429
154.3	0.14289
154.4	0.14289
154.5	0.14288
154.6	0.14287
154.7	0.14286
154.8	0.14285
154.9	0.14285
155	0.14284
155.1	0.14283
155.2	0.14282
155.3	0.14281
155.4	0.1428
155.5	0.1428
155.6	0.14278
155.7	0.14278
155.8	0.14277
155.9	0.14276
156	0.14275
156.1	0.14274
156.2	0.14274
156.3	0.14273
156.4	0.14272
156.5	0.14271
156.6	0.1427
156.7	0.14269
156.8	0.14268
156.9	0.14268
157	0.14267
157.1	0.14266
157.2	0.14265
157.3	0.14265
157.4	0.14264
157.5	0.14264
157.6	0.14263
157.7	0.14262
157.8	0.14261
157.9	0.1426
158	0.14259
158.1	0.14259
158.2	0.14258
158.3	0.14257
158.4	0.14256
158.5	0.14256
158.6	0.14255
158.7	0.14254
158.8	0.14253
158.9	0.14252
159	0.14251
159.1	0.1425
159.2	0.14249
159.3	0.14249
159.4	0.14248
159.5	0.14247
159.6	0.14246
159.7	0.14246
159.8	0.14245
159.9	0.14244
160	0.14243
160.1	0.14243
160.2	0.14242
160.3	0.14241
160.4	0.1424
160.5	0.14239
160.6	0.14238
160.7	0.14237
160.8	0.14236
160.9	0.14235
161	0.14235
161.1	0.14234
161.2	0.14233
161.3	0.14232
161.4	0.14231
161.5	0.1423
161.6	0.14229
161.7	0.14229
161.8	0.14228
161.9	0.14227
162	0.14226
162.1	0.14225
162.2	0.14224
162.3	0.14223
162.4	0.14222
162.5	0.14222
162.6	0.14221
162.7	0.1422
162.8	0.14219
162.9	0.14218
163	0.14218
163.1	0.14217
163.2	0.14216
163.3	0.14215
163.4	0.14214
163.5	0.14213
163.6	0.14213
163.7	0.14212
163.8	0.14211
163.9	0.14211
164	0.1421
164.1	0.14209
164.2	0.14209
164.3	0.14208
164.4	0.14207
164.5	0.14206
164.6	0.14205
164.7	0.14204
164.8	0.14203
164.9	0.14203
165	0.14202
165.1	0.14201
165.2	0.142
165.3	0.14199
165.4	0.14198
165.5	0.14197
165.6	0.14197
165.7	0.14196
165.8	0.14195
165.9	0.14194
166	0.14194
166.1	0.14193
166.2	0.14192
166.3	0.14191
166.4	0.1419
166.5	0.14189
166.6	0.14189
166.7	0.14188
166.8	0.14187
166.9	0.14186
167	0.14184
167.1	0.14183
167.2	0.14183
167.3	0.14182
167.4	0.14181
167.5	0.1418
167.6	0.14179
167.7	0.14178
167.8	0.14177
167.9	0.14177
168	0.14176
168.1	0.14175
168.2	0.14175
168.3	0.14174
168.4	0.14173
168.5	0.14172
168.6	0.14171
168.7	0.1417
168.8	0.1417
168.9	0.14169
169	0.14168
169.1	0.14167
169.2	0.14166
169.3	0.14165
169.4	0.14164
169.5	0.14163
169.6	0.14162
169.7	0.14161
169.8	0.1416
169.9	0.14159
170	0.14158
170.1	0.14157
170.2	0.14156
170.3	0.14155
170.4	0.14154
170.5	0.14153
170.6	0.14152
170.7	0.14151
170.8	0.1415
170.9	0.1415
171	0.14149
171.1	0.14148
171.2	0.14147
171.3	0.14146
171.4	0.14145
171.5	0.14144
171.6	0.14143
171.7	0.14142
171.8	0.14142
171.9	0.14141
172	0.1414
172.1	0.14139
172.2	0.14138
172.3	0.14137
172.4	0.14136
172.5	0.14135
172.6	0.14134
172.7	0.14133
172.8	0.14132
172.9	0.14131
173	0.1413
173.1	0.14129
173.2	0.14128
173.3	0.14127
173.4	0.14126
173.5	0.14126
173.6	0.14125
173.7	0.14124
173.8	0.14123
173.9	0.14122
174	0.14122
174.1	0.14121
174.2	0.1412
174.3	0.14119
174.4	0.14118
174.5	0.14117
174.6	0.14117
174.7	0.14116
174.8	0.14115
174.9	0.14114
175	0.14113
175.1	0.14112
175.2	0.14111
175.3	0.14109
175.4	0.14108
175.5	0.14107
175.6	0.14106
175.7	0.14105
175.8	0.14104
175.9	0.14103
176	0.14102
176.1	0.14101
176.2	0.141
176.3	0.14098
176.4	0.14097
176.5	0.14096
176.6	0.14095
176.7	0.14094
176.8	0.14093
176.9	0.14092
177	0.1409
177.1	0.14089
177.2	0.14088
177.3	0.14087
177.4	0.14086
177.5	0.14085
177.6	0.14084
177.7	0.14082
177.8	0.14082
177.9	0.14081
178	0.1408
178.1	0.14079
178.2	0.14078
178.3	0.14077
178.4	0.14076
178.5	0.14075
178.6	0.14074
178.7	0.14073
178.8	0.14072
178.9	0.14071
179	0.1407
179.1	0.14069
179.2	0.14068
179.3	0.14067
179.4	0.14066
179.5	0.14065
179.6	0.14064
179.7	0.14063
179.8	0.14062
179.9	0.14061
180	0.1406
180.1	0.14059
180.2	0.14058
180.3	0.14057
180.4	0.14056
180.5	0.14055
180.6	0.14054
180.7	0.14053
180.8	0.14052
180.9	0.14051
181	0.1405
181.1	0.14049
181.2	0.14048
181.3	0.14047
181.4	0.14046
181.5	0.14045
181.6	0.14044
181.7	0.14043
181.8	0.14042
181.9	0.14041
182	0.1404
182.1	0.14039
182.2	0.14038
182.3	0.14037
182.4	0.14036
182.5	0.14035
182.6	0.14034
182.7	0.14033
182.8	0.14032
182.9	0.14031
183	0.14029
183.1	0.14028
183.2	0.14027
183.3	0.14026
183.4	0.14025
183.5	0.14024
183.6	0.14023
183.7	0.14022
183.8	0.14021
183.9	0.1402
184	0.14019
184.1	0.14018
184.2	0.14017
184.3	0.14016
184.4	0.14015
184.5	0.14014
184.6	0.14013
184.7	0.14012
184.8	0.14011
184.9	0.1401
185	0.14009
185.1	0.14008
185.2	0.14007
185.3	0.14006
185.4	0.14005
185.5	0.14004
185.6	0.14003
185.7	0.14002
185.8	0.14001
185.9	0.14
186	0.13998
186.1	0.13997
186.2	0.13996
186.3	0.13995
186.4	0.13993
186.5	0.13992
186.6	0.13991
186.7	0.1399
186.8	0.13989
186.9	0.13988
187	0.13987
187.1	0.13986
187.2	0.13985
187.3	0.13984
187.4	0.13983
187.5	0.13982
187.6	0.13981
187.7	0.13981
187.8	0.1398
187.9	0.13979
188	0.13978
188.1	0.13977
188.2	0.13976
188.3	0.13975
188.4	0.13973
188.5	0.13972
188.6	0.13971
188.7	0.1397
188.8	0.13969
188.9	0.13968
189	0.13967
189.1	0.13966
189.2	0.13964
189.3	0.13963
189.4	0.13962
189.5	0.13961
189.6	0.1396
189.7	0.13959
189.8	0.13958
189.9	0.13957
190	0.13956
190.1	0.13955
190.2	0.13953
190.3	0.13952
190.4	0.13951
190.5	0.13949
190.6	0.13948
190.7	0.13947
190.8	0.13946
190.9	0.13945
191	0.13944
191.1	0.13943
191.2	0.13942
191.3	0.13941
191.4	0.1394
191.5	0.13939
191.6	0.13938
191.7	0.13937
191.8	0.13936
191.9	0.13935
192	0.13934
192.1	0.13933
192.2	0.13932
192.3	0.13931
192.4	0.1393
192.5	0.13929
192.6	0.13928
192.7	0.13927
192.8	0.13926
192.9	0.13925
193	0.13924
193.1	0.13923
193.2	0.13921
193.3	0.1392
193.4	0.13919
193.5	0.13918
193.6	0.13917
193.7	0.13916
193.8	0.13915
193.9	0.13914
194	0.13913
194.1	0.13912
194.2	0.1391
194.3	0.1391
194.4	0.13909
194.5	0.13908
194.6	0.13907
194.7	0.13906
194.8	0.13905
194.9	0.13903
195	0.13902
195.1	0.13901
195.2	0.139
195.3	0.13899
195.4	0.13898
195.5	0.13897
195.6	0.13896
195.7	0.13895
195.8	0.13894
195.9	0.13893
196	0.13891
196.1	0.1389
196.2	0.13889
196.3	0.13888
196.4	0.13887
196.5	0.13885
196.6	0.13884
196.7	0.13883
196.8	0.13882
196.9	0.13881
197	0.1388
197.1	0.13879
197.2	0.13877
197.3	0.13876
197.4	0.13875
197.5	0.13874
197.6	0.13873
197.7	0.13872
197.8	0.13871
197.9	0.1387
198	0.13869
198.1	0.13868
198.2	0.13867
198.3	0.13866
198.4	0.13865
198.5	0.13864
198.6	0.13863
198.7	0.13862
198.8	0.13861
198.9	0.1386
199	0.13859
199.1	0.13858
199.2	0.13857
199.3	0.13855
199.4	0.13854
199.5	0.13853
199.6	0.13852
199.7	0.13851
199.8	0.13849
[truncated: 16,003 more rows]

## Sheet: Fig. 4e
Day 3						Time	Day 3 weighted-mean distance		Day 17						Time	Day 17 weighted-mean distance
Distance (µm)	0 s	15 s	45 s	90 s		0 s	102.313		Distance (µm)	0 s	15 s	45 s	90 s		0 s	364.768
0	5.42941	1.29808	2.20072	9.46251		15 s	116.813		0	2.33171	1.57203	0.18489	2.61955		15 s	368.754
0.524	4.60975	1.90394	2.37641	9.45927		45 s	138.749		1.213	2.48909	1.60865	0.04982	2.71272		45 s	369.759
1.048	3.92628	2.47099	2.55771	9.45665		90 s	160.963		2.427	2.62527	1.65548	-0.05339	2.79628		90 s	368.1
1.572	3.37144	3.00079	2.744	9.45464					3.64	2.74136	1.71164	-0.12609	2.87053
2.095	2.93836	3.49398	2.9343	9.45321					4.853	2.8388	1.7764	-0.1699	2.93599
2.619	2.61785	3.95399	3.12869	9.45235					6.067	2.91898	1.84903	-0.18634	2.99313
3.143	2.40327	4.38141	3.32621	9.45204					7.28	2.98312	1.92863	-0.17691	3.0423
3.667	2.28705	4.77779	3.52622	9.45225					8.493	3.0326	2.01448	-0.14315	3.084
4.191	2.26163	5.14468	3.72811	9.45298					9.706	3.06877	2.1058	-0.08658	3.11866
4.715	2.31943	5.48362	3.93124	9.45419					10.92	3.09296	2.20189	-0.00864	3.14674
5.239	2.45289	5.79618	4.135	9.45587					12.133	3.10648	2.30181	0.089	3.16864
5.763	2.65444	6.08391	4.33876	9.458					13.346	3.11067	2.40485	0.2049	3.18482
6.286	2.91596	6.34787	4.54151	9.46056					14.56	3.10687	2.51032	0.33763	3.19573
6.81	3.23089	6.59063	4.74339	9.46353					15.773	3.09641	2.61727	0.48547	3.20179
7.334	3.59122	6.81321	4.94341	9.46689					16.986	3.08063	2.725	0.647	3.20345
7.858	3.98937	7.01716	5.14093	9.47062					18.2	3.06083	2.83282	0.82084	3.20115
8.382	4.41779	7.20404	5.33534	9.4747					19.413	3.03838	2.93977	1.00518	3.19534
8.906	4.86889	7.3754	5.526	9.47912					20.626	3.0146	3.04515	1.19865	3.18644
9.43	5.33512	7.53279	5.71229	9.48385					21.84	2.9908	3.14828	1.39989	3.17489
9.953	5.808	7.6775	5.89325	9.48886					23.053	2.96836	3.24819	1.60705	3.16116
10.477	6.28178	7.81163	6.06895	9.49416					24.266	2.94857	3.3442	1.81877	3.14566
11.001	6.74798	7.93645	6.2384	9.49971					25.479	2.93279	3.43552	2.03354	3.12885
11.525	7.19905	8.05351	6.401	9.50549					26.693	2.92232	3.52144	2.25	3.11114
12.049	7.62742	8.16436	6.55628	9.51149					27.906	2.91853	3.60104	2.46629	3.093
12.573	8.02551	8.27055	6.70451	9.51769					29.119	2.92272	3.6736	2.68105	3.07486
13.097	8.38576	8.37365	6.84612	9.52406					30.333	2.93625	3.73841	2.89295	3.05715
13.62	8.70004	8.475	6.98127	9.53057					31.546	2.96043	3.79457	3.10011	3.04034
14.144	8.962	8.57655	7.11092	9.53724					32.759	2.9966	3.84135	3.30119	3.02484
14.668	9.16656	8.67964	7.23524	9.54402					33.973	3.04576	3.878	3.49482	3.0111
15.192	9.32181	8.78585	7.35465	9.5509					35.186	3.1073	3.90392	3.67916	2.99956
15.716	9.43899	8.89671	7.46958	9.55785					36.399	3.18037	3.91952	3.85286	2.99066
16.24	9.52932	9.01378	7.58047	9.56487					37.613	3.26415	3.92546	4.01453	2.98484
16.764	9.60403	9.13862	7.68775	9.57193					38.826	3.35759	3.92233	4.16237	2.98255
17.288	9.67434	9.27277	7.79184	9.579					40.039	3.45987	3.91079	4.295	2.98421
17.811	9.75133	9.4175	7.89298	9.58606					41.253	3.57019	3.89143	4.41136	2.99028
18.335	9.8465	9.57492	7.992	9.59312					42.466	3.68746	3.86494	4.51151	3.00118
18.859	9.97095	9.7463	8.08913	9.60013					43.679	3.81089	3.83191	4.5962	3.01736
19.383	10.1359	9.93321	8.18478	9.60709					44.892	3.93957	3.79298	4.66605	3.03926
19.907	10.3526	10.1372	8.27941	9.61397					46.106	4.07272	3.74874	4.72173	3.06734
20.431	10.6322	10.3598	8.37343	9.62075					47.319	4.20923	3.69989	4.76377	3.102
20.955	10.986	10.6026	8.46728	9.62741					48.532	4.3483	3.64703	4.79287	3.14333
21.478	11.4243	10.8666	8.56121	9.63393					49.746	4.48917	3.59074	4.80965	3.18996
22.002	11.96	11.1544	8.656	9.6403					50.959	4.63069	3.53174	4.81472	3.24005
22.526	12.6007	11.467	8.75187	9.6465					52.172	4.77209	3.47062	4.80872	3.29186
23.05	13.3437	11.8058	8.84902	9.6525					53.386	4.9126	3.40795	4.79227	3.34365
23.574	14.1832	12.1714	8.94763	9.65828					54.599	5.05107	3.34447	4.76602	3.39358
24.098	15.1136	12.5642	9.04787	9.66383					55.812	5.18674	3.28076	4.7306	3.4399
24.622	16.1294	12.9845	9.1499	9.66913					57.026	5.31881	3.21738	4.68659	3.48088
25.146	17.2249	13.4329	9.2539	9.67415					58.239	5.44617	3.15509	4.63469	3.51469
25.669	18.3921	13.9087	9.35983	9.67887					59.452	5.56804	3.09444	4.57549	3.53957
26.193	19.6299	14.4141	9.46827	9.68329					60.665	5.68351	3.03608	4.50964	3.55376
26.717	20.9305	14.9488	9.57919	9.68737					61.879	5.79179	2.98059	4.43769	3.55549
27.241	22.2882	15.513	9.69275	9.69111					63.092	5.89179	2.92869	4.3604	3.54297
27.765	23.6975	16.1072	9.80912	9.69447					64.305	5.98272	2.88096	4.27833	3.51444
28.289	25.1527	16.7317	9.92848	9.69744					65.519	6.06373	2.83799	4.19205	3.46809
28.813	26.6481	17.387	10.051	9.7					66.732	6.1338	2.8005	4.10231	3.40221
29.336	28.1751	18.0722	10.1771	9.7024					67.945	6.19233	2.76906	4.00969	3.315
29.86	29.7341	18.7902	10.3097	9.70601					69.159	6.23957	2.7443	3.91473	3.20557
30.384	31.3164	19.5402	10.4518	9.71247					70.372	6.2759	2.72688	3.81822	3.07721
30.908	32.9164	20.3225	10.6064	9.72341					71.585	6.3018	2.71741	3.72071	2.93393
31.432	34.5286	21.1376	10.7764	9.74047					72.799	6.31772	2.71652	3.62274	2.77968
31.956	36.1472	21.9858	10.965	9.76529					74.012	6.32409	2.72484	3.52512	2.61881
32.48	37.7666	22.8677	11.1752	9.79952					75.225	6.32137	2.743	3.42838	2.45528
33.004	39.3812	23.7834	11.41	9.84478					76.438	6.31	2.77134	3.33316	2.29318
33.527	40.9823	24.7317	11.6717	9.90259					77.652	6.29041	2.80908	3.24	2.13647
34.051	42.5705	25.7166	11.9628	9.97482					78.865	6.26308	2.85506	3.14965	1.98949
34.575	44.1369	26.7365	12.2841	10.063					80.078	6.22844	2.9082	3.06239	1.85621
35.099	45.676	27.7921	12.6369	10.1688					81.292	6.1869	2.96746	2.97851	1.74062
35.623	47.1832	28.8835	13.0224	10.2938					82.505	6.13897	3.03165	2.89844	1.647
36.147	48.6585	30.0114	13.4419	10.4396					83.718	6.08507	3.0997	2.82247	1.57933
36.671	50.1029	31.1759	13.8968	10.608					84.932	6.02559	3.17057	2.75086	1.5417
37.194	51.5148	32.3753	14.3872	10.7994					86.145	5.96108	3.24305	2.68405	1.53824
37.718	52.9005	33.6145	14.9163	11.0128					87.358	5.89193	3.3161	2.62231	1.573
38.242	54.2584	34.8917	15.4846	11.2453					88.572	5.81853	3.38867	2.56592	1.64864
38.766	55.5894	36.2071	16.0932	11.4944					89.785	5.74145	3.45955	2.51532	1.76158
39.29	56.8948	37.5613	16.7434	11.7575					90.998	5.66106	3.52769	2.47077	1.9069
39.814	58.1754	38.9547	17.4365	12.0321					92.211	5.57782	3.592	2.43261	2.07966
40.338	59.4322	40.3876	18.1738	12.3157					93.425	5.4921	3.65165	2.40113	2.27505
40.861	60.6641	41.8575	18.9549	12.6052					94.638	5.40449	3.70657	2.37673	2.4878
41.385	61.8767	43.3706	19.7842	12.8992					95.851	5.31536	3.75709	2.3597	2.7131
41.909	63.0686	44.9244	20.6615	13.1946					97.065	5.22509	3.80349	2.35036	2.94619
42.433	64.241	46.5194	21.588	13.4888					98.278	5.13427	3.84597	2.34906	3.18171
42.957	65.3948	48.1558	22.565	13.7794					99.491	5.04326	3.88483	2.35612	3.41491
43.481	66.5311	49.8342	23.5938	14.0638					100.705	4.95245	3.92036	2.37187	3.641
44.005	67.6508	51.5549	24.6756	14.3395					101.918	4.86242	3.95275	2.39663	3.8555
44.529	68.7551	53.3183	25.8117	14.604					103.131	4.77355	3.98232	2.43072	4.0579
45.052	69.8428	55.1214	27.001	14.8553					104.345	4.68622	4.00932	2.47453	4.24849
45.576	70.9193	56.9714	28.2494	15.0973					105.558	4.601	4.034	2.5283	4.42709
46.1	71.9833	58.8653	29.5559	15.3334					106.771	4.5182	4.05657	2.5924	4.59401
46.624	73.036	60.8035	30.9218	15.5676					107.985	4.43781	4.07702	2.66721	4.74952
47.148	74.0783	62.7864	32.3483	15.8038					109.198	4.35996	4.09523	2.75295	4.89351
47.672	75.1113	64.8145	33.8368	16.0459					110.411	4.28455	4.11113	2.85	5.02624
48.196	76.1361	66.8881	35.3884	16.298					111.624	4.21157	4.12464	2.95831	5.14787
48.719	77.1516	69.0034	37.0013	16.5634					112.838	4.14095	4.13567	3.07644	5.25862
49.243	78.1629	71.1691	38.6829	16.8471					114.051	4.07279	4.14413	3.20225	5.35845
49.767	79.169	73.3815	40.4316	17.1526					115.264	4.00702	4.14994	3.33392	5.4476
50.291	80.1709	75.641	42.2484	17.4838					116.478	3.94357	4.153	3.46962	5.52628
50.815	81.1697	77.9467	44.1348	17.8446					117.691	3.88252	4.15324	3.60722	5.59449
51.339	82.1664	80.2928	46.092	18.239					118.904	3.82381	4.15056	3.74488	5.65245
51.863	83.162	82.672	48.1197	18.671					120.118	3.76738	4.14488	3.88081	5.70033
52.387	84.1572	85.0772	50.2117	19.1444					121.331	3.7133	4.13611	4.01283	5.73821
52.91	85.149	87.4965	52.356	19.6623					122.544	3.66151	4.12418	4.13914	5.76626
53.434	86.1399	89.9321	54.553	20.2305					123.758	3.61196	4.10897	4.2579	5.78464
53.958	87.1266	92.3721	56.7909	20.852					124.971	3.56472	4.09042	4.367	5.79346
54.482	88.1078	94.8094	59.0619	21.5294					126.184	3.51971	4.06845	4.46486	5.79289
55.006	89.082	97.2369	61.3582	22.26					127.397	3.47694	4.04295	4.5509	5.78307
55.53	90.0478	99.6472	63.672	23.0395					128.611	3.43635	4.01383	4.62482	5.76411
56.054	91.0039	102.033	65.9956	23.8639					129.824	3.39799	3.98104	4.68616	5.7362
56.577	91.9471	104.383	68.3166	24.7272					131.037	3.36182	3.94447	4.73467	5.69946
57.101	92.8797	106.7	70.6362	25.6286					132.251	3.32778	3.904	4.77002	5.654
57.625	93.7983	108.97	72.9422	26.5623					133.464	3.29593	3.85974	4.79182	5.6002
58.149	94.7017	111.187	75.2267	27.5243					134.677	3.26621	3.81216	4.79977	5.539
58.673	95.5885	113.345	77.4819	28.5102					135.891	3.23859	3.76189	4.79352	5.47147
59.197	96.4573	115.435	79.7001	29.5161					137.104	3.2131	3.70964	4.77274	5.39888
59.721	97.3066	117.45	81.8735	30.5377					138.317	3.18973	3.65602	4.7371	5.32229
60.245	98.1352	119.384	83.9943	31.5708					139.531	3.16864	3.60162	4.68621	5.2428
60.768	98.94	121.226	86.0508	32.6093					140.744	3.15004	3.54719	4.61983	5.16166
61.292	99.7229	122.975	88.0431	33.6531					141.957	3.13412	3.49331	4.53757	5.07995
61.816	100.481	124.621	89.9594	34.6959					143.17	3.12107	3.44064	4.43911	4.9988
62.34	101.213	126.156	91.7919	35.7337					144.384	3.11109	3.38978	4.324	4.9193
62.864	101.916	127.575	93.5328	36.7623					145.597	3.10438	3.34146	4.19274	4.84271
63.388	102.591	128.868	95.1744	37.7775					146.81	3.10113	3.29628	4.04814	4.7701
63.912	103.236	130.03	96.7088	38.7752					148.024	3.10153	3.25484	3.89361	4.70256
64.435	103.847	131.05	98.1256	39.7493					149.237	3.1058	3.21788	3.73294	4.64134
64.959	104.426	131.927	99.4225	40.6995					150.45	3.11411	3.18598	3.56954	4.58751
65.483	104.971	132.65	100.589	41.6197					151.664	3.12667	3.15978	3.40683	4.54219
66.007	105.48	133.212	101.617	42.5058					152.877	3.14367	3.13997	3.24861	4.50659
66.531	105.951	133.607	102.499	43.3535					154.09	3.1653	3.12716	3.09828	4.4818
67.055	106.384	133.827	103.227	44.1588					155.304	3.19179	3.122	2.95928	4.46896
67.579	106.776	133.865	103.793	44.9174					156.517	3.22328	3.12559	2.83538	4.46923
68.102	107.127	133.714	104.189	45.624					157.73	3.26	3.14083	2.72999	4.48372
68.626	107.435	133.366	104.409	46.277					158.943	3.30214	3.17105	2.64666	4.51359
69.15	107.699	132.815	104.444	46.871					160.157	3.34994	3.21966	2.58888	4.56
69.674	107.917	132.053	104.286	47.4017					161.37	3.40351	3.28991	2.5603	4.62402
70.198	108.088	131.073	103.927	47.865					162.583	3.46308	3.38519	2.56439	4.70676
70.722	108.208	129.868	103.36	48.2567					163.797	3.52892	3.50896	2.60474	4.80941
71.246	108.273	128.44	102.577	48.5728					165.01	3.6011	3.66437	2.68482	4.93287
71.77	108.28	126.83	101.569	48.809					166.223	3.67978	3.85484	2.8082	5.0783
72.293	108.226	125.093	100.34	48.9609					167.437	3.76474	4.08393	2.97857	5.24693
72.817	108.106	123.271	98.9152	49.025					168.65	3.85545	4.35462	3.19919	5.43957
73.341	107.916	121.419	97.3354	48.9984					169.863	3.95159	4.67041	3.47372	5.65742
73.865	107.653	119.587	95.6391	48.8847					171.077	4.05286	5.03498	3.806	5.90179
74.389	107.314	117.825	93.8647	48.6894					172.29	4.1587	5.45108	4.19823	6.17334
74.913	106.894	116.184	92.0506	48.4178					173.503	4.26881	5.92232	4.6502	6.47335
75.437	106.391	114.715	90.2353	48.0751					174.716	4.3828	6.45207	5.16067	6.8029
75.96	105.808	113.459	88.4606	47.6676					175.93	4.50037	7.04417	5.72888	7.16339
76.484	105.147	112.405	86.758	47.199					177.143	4.62096	7.701	6.35265	7.55529
77.008	104.411	111.54	85.1618	46.6754					178.356	4.74427	8.42546	7.03118	7.97998
77.532	103.603	110.847	83.6719	46.102					179.57	4.87	9.21701	7.76385	8.43893
78.056	102.729	110.308	82.2808	45.4843					180.783	4.99757	10.0722	8.5482	8.93247
78.58	101.789	109.908	80.9807	44.8276					181.996	5.1267	10.9896	9.38357	9.46204
79.104	100.788	109.629	79.7639	44.1371					183.21	5.25726	11.968	10.2695	10.0292
79.628	99.7295	109.455	78.6227	43.4183					184.423	5.38946	13.0034	11.2032	10.6341
80.151	98.6183	109.369	77.5515	42.6778					185.636	5.524	14.0947	12.1841	11.2783
80.675	97.4535	109.353	76.5386	41.9182					186.85	5.66156	15.2406	13.212	11.9634
81.199	96.2405	109.392	75.5782	41.1462					188.063	5.80251	16.4372	14.2838	12.6894
81.723	94.9827	109.468	74.6628	40.3672					189.276	5.94755	17.6833	15.3992	13.4579
82.247	93.6833	109.565	73.7846	39.5863					190.49	6.09737	18.9778	16.5578	14.2707
82.771	92.3456	109.667	72.9361	38.8091					191.703	6.25233	20.3164	17.7566	15.1276
83.295	90.9729	109.755	72.1095	38.0408					192.916	6.41312	21.6982	18.9951	16.0302
83.818	89.5711	109.814	71.2986	37.2882					194.129	6.58032	23.121	20.2722	16.9797
84.342	88.1383	109.826	70.4928	36.5536					195.343	6.75468	24.5838	21.5877	17.9779
84.866	86.6802	109.775	69.6858	35.844					196.556	6.93647	26.0822	22.9381	19.0243
85.39	85.2003	109.645	68.87	35.1646					197.769	7.12644	27.6152	24.3234	20.1208
85.914	83.7018	109.418	68.0436	34.5207					198.983	7.32532	29.1821	25.7434	21.2695
86.438	82.1879	109.082	67.2284	33.9177					200.196	7.53338	30.778	27.1946	22.4695
86.962	80.6619	108.644	66.4519	33.361					201.409	7.75136	32.4022	28.6769	23.7228
87.486	79.1272	108.114	65.7417	32.8558					202.623	7.98003	34.0539	30.1902	25.0317
88.009	77.59	107.506	65.1264	32.4083					203.836	8.21961	35.7283	31.7309	26.3949
88.533	76.0476	106.826	64.6314	32.022					205.049	8.47085	37.4247	33.2989	27.8148
89.057	74.5063	106.089	64.2854	31.7017					206.263	8.73457	39.1422	34.8943	29.2936
89.581	72.9693	105.304	64.116	31.445					207.476	9.01091	40.876	36.5132	30.8299
90.105	71.44	104.483	64.1403	31.2478					208.689	9.30068	42.6253	38.1557	32.426
90.629	69.9216	103.637	64.3328	31.1063					209.902	9.60445	44.3881	39.8206	34.0831
91.153	68.4175	102.776	64.6575	31.0163					211.116	9.92307	46.1636	41.5079	35.8035
91.676	66.9336	101.914	65.0775	30.9741					212.329	10.2566	47.9469	43.2137	37.5857
92.2	65.4676	101.058	65.5585	30.9753					213.542	10.6059	49.7373	44.9382	39.432
92.724	64.0257	100.221	66.0637	31.0163					214.756	10.9718	51.5341	46.6814	41.3451
93.248	62.6111	99.4131	66.5571	31.093					215.969	11.3544	53.3322	48.4393	43.323
93.772	61.2271	98.6464	67.0027	31.2014					217.182	11.7545	55.131	50.212	45.3663
94.296	59.877	97.9315	67.3645	31.3375					218.396	12.173	56.93	51.9992	47.4678
94.82	58.5641	97.2795	67.6064	31.4974					219.609	12.6098	58.7239	53.7936	49.613
95.343	57.294	96.7024	67.6924	31.6768					220.822	13.066	60.5122	55.5917	51.7928
95.867	56.0652	96.2091	67.587	31.8723					222.036	13.5423	62.2942	57.3901	53.9981
96.391	54.8834	95.8116	67.2628	32.0797					223.249	14.0379	64.0648	59.1807	56.2141
96.915	53.7519	95.521	66.7296	32.2949					224.462	14.5499	65.8234	60.9602	58.4319
97.439	52.6739	95.3433	66.0059	32.514					225.675	15.0743	67.5679	62.7236	60.6404
97.963	51.6529	95.2642	65.1107	32.7331					226.889	15.6075	69.2976	64.4673	62.8305
98.487	50.692	95.2644	64.0625	32.9481					228.102	16.1446	71.0075	66.1835	64.9876
99.011	49.794	95.3247	62.8802	33.155					229.315	16.6819	72.6968	67.8688	67.1026
99.534	48.961	95.4253	61.5851	33.3504					230.529	17.216	74.365	69.5194	69.1663
100.058	48.1899	95.5476	60.1908	33.5349					231.742	17.7418	76.0071	71.1278	71.1642
100.582	47.4824	95.6719	58.7185	33.7092					232.955	18.2559	77.6223	72.6904	73.0872
101.106	46.8386	95.779	57.187	33.8739					234.169	18.7545	79.2098	74.2033	74.9257
101.63	46.2585	95.8532	55.615	34.03					235.382	19.2329	80.765	75.6593	76.6659
102.154	45.7422	95.8932	54.0212	34.1782					236.595	19.6875	82.2861	77.0545	78.2982
102.678	45.2897	95.9016	52.4243	34.3196					237.809	20.1145	83.7678	78.3851	79.813
103.201	44.9018	95.8808	50.8461	34.4545					239.022	20.5092	85.2003	79.644	81.1993
103.725	44.5771	95.8332	49.2993	34.5844					240.235	20.8679	86.5775	80.8276	82.4605
104.249	44.3164	95.7611	47.8056	34.7099					241.448	21.1867	87.8919	81.9325	83.6009
104.773	44.1198	95.6671	46.3837	34.8318					242.662	21.4617	89.1373	82.9563	84.6258
105.297	43.9873	95.5536	45.0524	34.9509					243.875	21.6884	90.3042	83.8942	85.538
105.821	43.919	95.4229	43.8305	35.0682					245.088	21.863	91.3862	84.7439	86.3429
106.345	43.915	95.2776	42.7366	35.1843					246.302	21.9817	92.3767	85.503	87.0456
106.869	43.9748	95.12	41.7895	35.3003					247.515	22.0401	93.2668	86.1669	87.6493
107.392	44.0954	94.953	41.0093	35.4166					248.728	22.0344	94.0499	86.7332	88.1591
107.916	44.2742	94.7782	40.4117	35.5346					249.942	21.9605	94.7192	87.199	88.5798
108.44	44.5078	94.5984	40.017	35.6549					251.155	21.8144	95.2661	87.5606	88.9153
108.964	44.793	94.4162	39.844	35.7784					252.368	21.5921	95.6839	87.8151	89.1703
109.488	45.1267	94.2338	39.9069	35.9058					253.582	21.2915	95.9653	87.9595	89.3495
110.012	45.5057	94.0538	40.2016	36.0381					254.795	20.9198	96.1026	87.9904	89.4571
110.536	45.9268	93.8785	40.7193	36.176					256.008	20.4858	96.0887	87.9048	89.4977
111.059	46.386	93.7107	41.45	36.3202					257.221	19.9986	95.9161	87.6995	89.4758
111.583	46.8818	93.5522	42.3876	36.472					258.435	19.4666	95.5771	87.3712	89.3958
112.107	47.4102	93.4058	43.5224	36.632					259.648	18.8997	95.065	86.9171	89.2622
112.631	47.968	93.2738	44.8457	36.8011					260.861	18.3065	94.3765	86.334	89.0797
113.155	48.5522	93.1587	46.3488	36.98					262.075	17.6955	93.5256	85.618	88.8523
113.679	49.1594	93.063	48.023	37.1697					263.288	17.0766	92.5327	84.7707	88.585
114.203	49.7866	92.989	49.8597	37.371					264.501	16.4583	91.4165	83.8061	88.2819
114.727	50.4305	92.9393	51.8503	37.5846					265.715	15.8491	90.1948	82.7413	87.9465
115.25	51.0868	92.9161	53.9818	37.8111					266.928	15.259	88.8888	81.5962	87.5828
115.774	51.7548	92.922	56.2538	38.052					268.141	14.6965	87.5168	80.3879	87.194
116.298	52.4299	92.9593	58.6537	38.308					269.355	14.1691	86.0965	79.1335	86.7834
116.822	53.1092	93.0305	61.1727	38.5797					270.568	13.6811	84.6494	77.8531	86.3552
117.346	53.7894	93.1381	63.8023	38.868					271.781	13.2346	83.1935	76.5637	85.9126
117.87	54.4673	93.2844	66.5337	39.1738					272.995	12.8318	81.7467	75.2824	85.4588
118.394	55.1398	93.472	69.3584	39.4979					274.208	12.4758	80.3306	74.0293	84.9979
118.917	55.8024	93.7027	72.262	39.8405					275.421	12.1687	78.9629	72.8214	84.5333
119.441	56.4545	93.9798	75.2469	40.2037					276.634	11.9129	77.6628	71.6768	84.0684
119.965	57.0917	94.3054	78.2991	40.5878					277.848	11.7108	76.4485	70.6126	83.6063
120.489	57.7108	94.6819	81.4099	40.9935					279.061	11.5653	75.341	69.6488	83.1515
121.013	58.3087	95.1118	84.5706	41.4218					280.274	11.4785	74.355	68.8024	82.7069
121.537	58.882	95.5975	87.7725	41.8734					281.488	11.4529	73.4915	68.091	82.2759
122.061	59.4277	96.1413	91.007	42.3492					282.701	11.4911	72.7502	67.5301	81.8626
122.584	59.9417	96.7446	94.2592	42.8491					283.914	11.5955	72.1287	67.1185	81.4703
123.108	60.4228	97.412	97.5329	43.3759					285.128	11.7687	71.6249	66.852	81.1021
123.632	60.8666	98.145	100.813	43.9293					286.341	12.0129	71.2378	66.7267	80.7622
124.156	61.2702	98.9458	104.092	44.5104					287.554	12.3307	70.9653	66.7382	80.4539
124.68	61.6304	99.817	107.359	45.1199					288.768	12.7249	70.8055	66.8825	80.1804
125.204	61.9439	100.761	110.607	45.7586					289.981	13.1973	70.7571	67.1551	79.9458
125.728	62.2075	101.779	113.827	46.4274					291.194	13.7507	70.8181	67.5519	79.7533
126.252	62.4182	102.868	117.011	47.1272					292.407	14.3875	70.9867	68.0686	79.6064
126.775	62.5725	104.02	120.143	47.8574					293.621	15.1091	71.2616	68.7018	79.5087
127.299	62.6678	105.235	123.227	48.6215					294.834	15.9078	71.6405	69.446	79.4639
127.823	62.7006	106.507	126.249	49.4192					296.047	16.7757	72.1219	70.2977	79.4753
128.347	62.6677	107.831	129.199	50.2511					297.261	17.7056	72.7046	71.2533	79.5466
128.871	62.566	109.202	132.071	51.1182					298.474	18.6874	73.3859	72.3073	79.6812
129.395	62.3969	110.616	134.863	52.0213					299.687	19.7137	74.1646	73.4561	79.8827
129.919	62.1799	112.067	137.575	52.9613					300.901	20.777	75.0397	74.6965	80.1549
130.442	61.9399	113.549	140.202	53.937					302.114	21.8674	76.0079	76.0223	80.5007
130.966	61.7001	115.063	142.756	54.9531					303.327	22.9774	77.0683	77.4304	80.9241
131.49	61.4852	116.6	145.23	56.0086					304.541	24.0995	78.2201	78.9178	81.429
132.014	61.3194	118.156	147.625	57.1043					305.754	25.2238	79.4598	80.4777	82.018
132.538	61.2269	119.727	149.941	58.2411					306.967	26.3427	80.7864	82.1073	82.695
133.062	61.232	121.307	152.178	59.4197					308.18	27.4481	82.1983	83.8024	83.4637
133.586	61.3589	122.893	154.337	60.6411					309.394	28.5325	83.695	85.5601	84.3283
134.11	61.6318	124.479	156.417	61.9061					310.607	29.5858	85.2723	87.3735	85.2909
134.633	62.074	126.059	158.415	63.213					311.82	30.6006	86.9297	89.2397	86.3557
135.157	62.7045	127.632	160.338	64.5666					313.034	31.5695	88.6669	91.1561	87.5273
135.681	63.5128	129.192	162.184	65.9604					314.247	32.484	90.4794	93.1154	88.8072
136.205	64.4821	130.734	163.951	67.3891					315.46	33.3444	92.3668	95.115	90.2
136.729	65.5957	132.253	165.641	68.8477					316.674	34.152	94.329	97.1523	91.7104
137.253	66.8371	133.744	167.254	70.3309					317.887	34.9064	96.3597	99.2198	93.3395
137.777	68.1893	135.203	168.788	71.8338					319.1	35.609	98.4519	101.315	95.092
138.3	69.633	136.623	170.243	73.3482					320.314	36.2614	100.597	103.435	96.97
138.824	71.157	138.004	171.623	74.8747					321.527	36.8631	102.782	105.573	98.9584
139.348	72.7418	139.339	172.927	76.4054					322.74	37.4156	104.998	107.726	101.044
139.872	74.3709	140.623	174.153	77.9351					323.953	37.9198	107.236	109.89	103.211
140.396	76.0273	141.852	175.303	79.4587					325.167	38.3768	109.486	112.062	105.448
140.92	77.6946	143.02	176.376	80.971					326.38	38.7867	111.735	114.235	107.735
141.444	79.356	144.124	177.373	82.4669					327.593	39.1507	113.976	116.407	110.058
141.968	80.9947	145.158	178.293	83.9413					328.807	39.4699	116.199	118.574	112.406
142.491	82.5912	146.116	179.136	85.3862					330.02	39.7447	118.392	120.729	114.759
143.015	84.1347	146.997	179.904	86.8021					331.233	39.9761	120.545	122.87	117.105
143.539	85.6055	147.795	180.596	88.1811					332.447	40.1652	122.651	124.994	119.429
144.063	86.9869	148.504	181.213	89.5179					333.66	40.3123	124.696	127.094	121.714
144.587	88.2623	149.121	181.754	90.8075					334.873	40.4186	126.672	129.166	123.946
145.111	89.4148	149.64	182.22	92.0447					336.087	40.485	128.57	131.21	126.113
145.635	90.4279	150.057	182.611	93.2243					337.3	40.5121	130.377	133.216	128.194
146.158	91.2833	150.366	182.926	94.3393					338.513	40.5008	132.084	135.182	130.178
146.682	91.9676	150.565	183.166	95.3886					339.727	40.4519	133.683	137.102	132.051
147.206	92.4623	150.648	183.332	96.365					340.94	40.3665	135.161	138.964	133.795
147.73	92.7508	150.61	183.423	97.2633					342.153	40.2451	136.51	140.763	135.396
148.254	92.8163	150.446	183.44	98.0784					343.366	40.0893	137.721	142.488	136.84
148.778	92.6421	150.154	183.382	98.8051					344.58	39.9023	138.798	144.135	138.112
149.302	92.2116	149.735	183.25	99.4383					345.793	39.6884	139.742	145.69	139.196
149.826	91.508	149.193	183.044	99.9729					347.006	39.4515	140.558	147.149	140.082
150.349	90.5252	148.535	182.765	100.403					348.22	39.1954	141.251	148.503	140.778
150.873	89.2848	147.761	182.414	100.725					349.433	38.9245	141.824	149.743	141.298
151.397	87.8223	146.876	181.99	100.933					350.646	38.6426	142.281	150.86	141.652
151.921	86.1716	145.884	181.496	101.028					351.86	38.3535	142.627	151.848	141.856
152.445	84.3665	144.789	180.931	101.033					353.073	38.0616	142.866	152.696	141.921
152.969	82.441	143.594	180.297	100.98					354.286	37.7707	143	153.398	141.859
153.493	80.4288	142.305	179.594	100.897					355.5	37.4846	143.035	153.945	141.684
154.016	78.3678	140.927	178.825	100.815					356.713	37.2077	142.975	154.329	141.409
154.54	76.284	139.459	177.987	100.764					357.926	36.9439	142.822	154.541	141.047
155.064	74.2151	137.907	177.083	100.774					359.139	36.6971	142.583	154.573	140.609
155.588	72.195	136.275	176.114	100.875					360.353	36.4711	142.259	154.417	140.108
156.112	70.2575	134.567	175.079	101.097					361.566	36.2703	141.857	154.065	139.559
156.636	68.4367	132.788	173.981	101.463					362.779	36.0986	141.379	153.509	138.971
157.16	66.7661	130.94	172.819	101.966					363.993	35.9598	140.828	152.739	138.348
157.683	65.2826	129.031	171.598	102.592					365.206	35.8581	140.211	151.749	137.694
158.207	64.014	127.059	170.312	103.33					366.419	35.7965	139.531	150.529	137.01
158.731	62.9895	125.03	168.965	104.166					367.633	35.774	138.79	149.071	136.299
159.255	62.2037	122.949	167.559	105.085					368.846	35.7888	137.994	147.368	135.563
159.779	61.6432	120.818	166.093	106.076					370.059	35.8389	137.147	145.418	134.804
160.303	61.2947	118.643	164.568	107.123					371.273	35.9225	136.252	143.248	134.025
160.827	61.1449	116.427	162.985	108.214					372.486	36.0376	135.313	140.895	133.229
161.351	61.1805	114.174	161.346	109.336					373.699	36.1824	134.335	138.392	132.418
161.874	61.3877	111.892	159.653	110.472					374.912	36.3549	133.32	135.775	131.593
162.398	61.7539	109.576	157.902	111.614					376.126	36.5534	132.273	133.077	130.757
162.922	62.2655	107.234	156.096	112.747					377.339	36.7757	131.198	130.335	129.914
163.446	62.9094	104.871	154.236	113.856					378.552	37.0201	130.098	127.584	129.065
163.97	63.6721	102.491	152.323	114.928					379.766	37.2849	128.977	124.855	128.212
164.494	64.5404	100.096	150.358	115.951					380.979	37.5677	127.84	122.189	127.359
165.018	65.501	97.6913	148.341	116.91					382.192	37.8668	126.691	119.617	126.507
165.541	66.5336	95.2852	146.277	117.793					383.406	38.1807	125.531	117.173	125.657
166.065	67.6041	92.8723	144.159	118.603					384.619	38.5069	124.368	114.896	124.815
166.589	68.6679	90.461	141.992	119.339					385.832	38.8438	123.203	112.817	123.981
167.113	69.6819	88.0557	139.776	120.003					387.046	39.1897	122.04	110.972	123.157
167.637	70.6032	85.6626	137.513	120.597					388.259	39.5422	120.884	109.39	122.348
168.161	71.3889	83.2883	135.209	121.123					389.472	39.8996	119.739	108.068	121.553
168.685	71.9962	80.9396	132.869	121.581					390.685	40.2602	118.608	106.996	120.777
169.209	72.382	78.6231	130.499	121.974					391.899	40.6222	117.494	106.165	120.02
169.732	72.5135	76.3498	128.11	122.303					393.112	40.9832	116.404	105.567	119.287
170.256	72.3988	74.1176	125.698	122.571					394.325	41.3416	115.339	105.192	118.579
170.78	72.055	71.9376	123.275	122.778					395.539	41.6953	114.304	105.031	117.898
171.304	71.4998	69.8165	120.846	122.926					396.752	42.0392	113.308	105.075	117.246
171.828	70.7508	67.761	118.417	123.018					397.965	42.3688	112.359	105.314	116.619
172.352	69.8256	65.7777	115.994	123.054					399.179	42.6795	111.466	105.74	116.011
172.876	68.742	63.8733	113.584	123.036					400.392	42.9658	110.637	106.343	115.418
173.399	67.52	62.0578	111.196	122.966					401.605	43.2231	109.881	107.113	114.835
173.923	66.1726	60.331	108.827	122.845					402.819	43.4466	109.206	108.043	114.256
174.447	64.7197	58.7032	106.489	122.676					404.032	43.6312	108.622	109.122	113.677
174.971	63.1788	57.1809	104.187	122.459					405.245	43.772	108.136	110.34	113.093
175.495	61.5677	55.7708	101.927	122.197					406.459	43.8665	107.758	111.691	112.497
176.019	59.9039	54.4797	99.7145	121.89					407.672	43.9209	107.496	113.163	111.886
176.543	58.2053	53.3141	97.5566	121.542					408.885	43.9439	107.358	114.747	111.255
177.066	56.4926	52.2827	95.4627	121.153					410.098	43.9439	107.354	116.434	110.598
177.59	54.7769	51.388	93.4307	120.725					411.312	43.9296	107.491	118.217	109.909
178.114	53.0793	50.639	91.4708	120.26					412.525	43.9095	107.779	120.084	109.185
178.638	51.4173	50.0393	89.589	119.759					413.738	43.8922	108.227	122.026	108.42
179.162	49.8085	49.5814	87.7898	119.223					414.952	43.8862	108.842	124.036	107.609
179.686	48.2707	49.2546	86.0726	118.655					416.165	43.9002	109.633	126.103	106.747
180.21	46.8214	49.0482	84.4352	118.057					417.378	43.9426	110.609	128.217	105.829
180.734	45.4784	48.9519	82.8756	117.429					418.592	44.0222	111.78	130.372	104.848
181.257	44.2615	48.9549	81.3945	116.775					419.805	44.1474	113.152	132.555	103.803
181.781	43.1836	49.0466	79.984	116.094					421.018	44.3267	114.73	134.759	102.699
182.305	42.2649	49.2165	78.6451	115.389					422.232	44.569	116.501	136.975	101.591
182.829	41.523	49.4542	77.3756	114.661					423.445	44.8825	118.444	139.192	100.55
183.353	40.969	49.7489	76.1734	113.912					424.658	45.2758	120.539	141.402	99.6445
183.877	40.588	50.0902	75.0365	113.144					425.871	45.7576	122.768	143.596	98.9428
184.401	40.3583	50.4675	73.9628	112.358					427.085	46.3369	125.114	145.765	98.5133
184.924	40.2586	50.8693	72.9521	111.558					428.298	47.0168	127.554	147.899	98.4257
185.448	40.2669	51.2867	71.9984	110.742					429.511	47.7839	130.07	149.988	98.7482
185.972	40.362	51.7084	71.1016	109.913					430.725	48.6204	132.645	152.026	99.5505
186.496	40.5225	52.1238	70.2596	109.073					431.938	49.5065	135.256	153.999	100.9
187.02	40.7266	52.5223	69.4704	108.224					433.151	50.4245	137.886	155.902	102.866
187.544	40.953	52.8933	68.7319	107.366					434.365	51.3567	140.518	157.725	105.493
188.068	41.1801	53.2262	68.0419	106.503					435.578	52.2831	143.127	159.456	108.71
188.592	41.3864	53.5105	67.3985	105.635					436.791	53.1861	145.698	161.088	112.427
189.115	41.5499	53.7353	66.8006	104.765					438.005	54.048	148.213	162.614	116.554
189.639	41.65	53.8908	66.2438	103.892					439.218	54.8487	150.648	164.02	120.993
190.163	41.6691	53.966	65.7272	103.019					440.431	55.5708	152.987	165.299	125.653
190.687	41.6078	53.9529	65.2489	102.147					441.644	56.1957	155.21	166.443	130.442
191.211	41.4712	53.8539	64.8066	101.279					442.858	56.7054	157.299	167.442	135.27
191.735	41.2643	53.6741	64.3983	100.415					444.071	57.0807	159.233	168.286	140.039
192.259	40.9922	53.4185	64.0219	99.5574					445.284	57.3035	160.994	168.966	144.658
192.782	40.6607	53.0928	63.676	98.7092					446.498	57.3554	162.563	169.474	149.038
193.306	40.2734	52.7007	63.3571	97.8688					447.711	57.2231	163.919	169.799	153.08
193.83	39.8361	52.248	63.0639	97.0392					448.924	56.9145	165.044	169.933	156.695
194.354	39.3538	51.7395	62.7942	96.222					450.138	56.442	165.924	169.866	159.791
194.878	38.8316	51.1805	62.546	95.419					451.351	55.8193	166.559	169.59	162.272
195.402	38.2744	50.5757	62.3173	94.6315					452.564	55.0591	166.958	169.098	164.071
195.926	37.6874	49.9304	62.1058	93.8612					453.778	54.1736	167.126	168.393	165.217
196.45	37.0756	49.2495	61.9096	93.1096					454.991	53.1771	167.07	167.484	165.76
196.973	36.4452	48.5395	61.7268	92.3797					456.204	52.0819	166.798	166.377	165.753
197.497	35.799	47.8026	61.5548	91.6702					457.417	50.901	166.314	165.079	165.247
198.021	35.1431	47.0453	61.3917	90.9842					458.631	49.6462	165.626	163.597	164.294
198.545	34.4827	46.2724	61.2356	90.3231					459.844	48.3326	164.742	161.939	162.946
199.069	33.8227	45.4892	61.0842	89.6886					461.057	46.972	163.667	160.111	161.256
199.593	33.1682	44.7006	60.9355	89.0822					462.271	45.5764	162.406	158.119	159.274
200.117	32.5242	43.9116	60.7875	88.5055					463.484	44.1608	160.969	155.973	157.053
200.64	31.8971	43.1288	60.6384	87.961					464.697	42.7354	159.362	153.678	154.645
201.164	31.2894	42.3542	60.4854	87.4476					465.911	41.3033	157.588	151.239	152.1
201.688	30.7074	41.5943	60.3268	86.9648					467.124	39.8695	155.659	148.669	149.465
202.212	30.1562	40.8542	60.1605	86.5101					468.337	38.4351	153.578	145.97	146.751
202.736	29.6408	40.1388	59.9844	86.0813					469.551	37.0017	151.352	143.149	143.96
203.26	29.1663	39.4533	59.7965	85.6762					470.764	35.5742	148.989	140.216	141.1
203.784	28.7377	38.8026	59.5945	85.2923					471.977	34.1538	146.495	137.178	138.174
204.307	28.3607	38.193	59.377	84.9281					473.191	32.742	143.874	134.037	135.184
204.831	28.039	37.627	59.141	84.5799					474.404	31.3438	141.138	130.806	132.14
205.355	27.7765	37.111	58.8847	84.2461					475.617	29.9603	138.29	127.49	129.042
205.879	27.5691	36.6484	58.6062	83.9244					476.83	28.5942	135.338	124.096	125.895
206.403	27.4108	36.2365	58.3033	83.6125					478.044	27.247	132.285	120.627	122.702
206.927	27.2957	35.871	57.9739	83.3081					479.257	25.9234	129.143	117.097	119.471
207.451	27.2177	35.5477	57.6159	83.0089					480.47	24.6247	125.916	113.51	116.205
207.975	27.1709	35.2623	57.2274	82.7126					481.684	23.3527	122.608	109.87	112.905
208.498	27.1493	35.011	56.8069	82.4174					482.897	22.1118	119.232	106.189	109.581
209.022	27.1468	34.7885	56.3509	82.1199					484.11	20.9036	115.79	102.472	106.235
209.546	27.1576	34.5911	55.858	81.8185					485.324	19.7296	112.287	98.7229	102.868
210.07	27.1757	34.4146	55.3269	81.5107					486.537	18.5944	108.735	94.9548	99.4898
210.594	27.195	34.2546	54.7597	81.1943					487.75	17.4995	105.138	91.1716	96.1026
211.118	27.2097	34.1069	54.1591	80.867					488.964	16.4467	101.499	87.3772	92.7078
211.642	27.2137	33.9673	53.5279	80.5265					490.177	15.44	97.8312	83.5849	89.3153
212.165	27.201	33.8317	52.8701	80.1712					491.39	14.4814	94.1382	79.7986	85.9267
212.689	27.1658	33.6953	52.1861	79.7974					492.603	13.5732	90.4265	76.0253	82.5464
213.213	27.1019	33.5542	51.48	79.4034					493.817	12.7174	86.6996	72.269	79.1759
213.737	27.0035	33.404	50.7544	78.9871					495.03	11.9179	82.9702	68.5428	75.8253
214.261	26.8645	33.2405	50.0122	78.546					496.243	11.1766	79.242	64.8507	72.496
214.785	26.679	33.0595	49.2561	78.0784					497.457	10.4946	75.5184	61.1968	69.1899
215.309	26.4427	32.8566	48.489	77.5845					498.67	9.87144	71.8122	57.594	65.9166
215.833	26.158	32.6276	47.7137	77.065					499.883	9.30425	68.127	54.0464	62.6778
216.356	25.8301	32.3688	46.9344	76.5216					501.097	8.79021	64.4664	50.5581	59.4754
216.88	25.4617	32.0748	46.151	75.953					502.31	8.32782	60.843	47.1419	56.3189
217.404	25.0578	31.742	45.3673	75.3609					503.523	7.91423	57.2603	43.802	53.21
217.928	24.6226	31.3672	44.584	74.746					504.737	7.54682	53.7222	40.5427	50.1507
218.452	24.1603	30.952	43.8014	74.1091					505.95	7.22379	50.241	37.3765	47.1504
218.976	23.6752	30.4991	43.0197	73.4507					507.163	6.94247	46.8204	34.3075	44.2108
219.5	23.1715	30.0113	42.2393	72.7716					508.376	6.70047	43.4671	31.3429	41.3364
220.023	22.6546	29.4924	41.4618	72.074					509.59	6.49528	40.185	28.4874	38.5293
220.547	22.1265	28.9432	40.6846	71.3557					510.803	6.32486	36.9861	25.7527	35.7985
221.071	21.5926	28.3673	39.9095	70.6189					512.016	6.18665	33.8742	23.1434	33.1459
221.595	21.0571	27.7676	39.1367	69.8642					513.23	6.0782	30.8536	20.6645	30.574
222.119	20.5242	27.1468	38.3665	69.0923					514.443	5.99732	27.9358	18.3272	28.0912
222.643	19.9983	26.5077	37.5991	68.304					515.656	5.94153	25.125	16.1365	25.6999
223.167	19.4834	25.853	36.8349	67.5					516.87	5.90845	22.4255	14.0976	23.4025
223.691	18.984	25.1854	36.074	66.6809					518.083	5.89575	19.8484	12.2211	21.2072
224.214	18.505	24.5091	35.3183	65.849					519.296	5.90103	17.398	10.5121	19.1165
224.738	18.0481	23.8242	34.5651	65.0019					520.51	5.92194	15.0792	8.97653	17.1332
225.262	17.614	23.1347	33.8161	64.1419					521.723	5.95607	12.9023	7.62394	15.2648
225.786	17.2019	22.4434	33.0716	63.2697					522.936	6.00106	10.872	6.46	13.5141
226.31	16.8106	21.7531	32.3319	62.386					524.149	6.05454	8.99494	5.48795	11.8855
226.834	16.4391	21.0665	31.5972	61.4914					525.363	6.11418	7.27632	4.69525	10.3821
227.358	16.0866	20.3864	30.8678	60.5867					526.576	6.17752	5.7256	4.06746	9.01085
227.881	15.7525	19.7169	30.1454	59.6743					527.789	6.24224	4.34793	3.58811	7.77478
228.405	15.4347	19.058	29.4275	58.7515					529.003	6.306	3.149	3.24122	6.67744
228.929	15.1328	18.4138	28.7157	57.8207					530.216	6.36644	2.1343	3.0116	5.725
229.453	14.8457	17.7872	28.0102	56.8826					531.429	6.42179	1.2939	2.88318	4.92089
229.977	14.5726	17.1809	27.3115	55.938					532.643	6.47035	0.61533	2.84021	4.269
230.501	14.3124	16.5975	26.6197	54.9874					533.856	6.51031	0.08772	2.86701	3.77151
231.025	14.064	16.04	25.9352	54.0316					535.069	6.54	-0.3015	2.94776	3.41579
231.548	13.8271	15.512	25.2594	53.0732					536.283	6.5577	-0.56449	3.06684	3.18639
232.072	13.5996	15.0136	24.59	52.1092					537.496	6.56166	-0.71279	3.20828	3.06838
232.596	13.381	14.5452	23.9287	51.1421					538.709	6.55017	-0.75864	3.35644	3.04621
233.12	13.1703	14.1057	23.2757	50.1726					539.922	6.5215	-0.714	3.49557	3.10458
233.644	12.9666	13.6938	22.6313	49.2015					541.136	6.47389	-0.59073	3.61	3.22831
234.168	12.7689	13.3082	21.9958	48.2294					542.349	6.40569	-0.40099	3.68696	3.40187
234.692	12.576	12.9477	21.3694	47.2571					543.562	6.31514	-0.15668	3.72661	3.61004
235.216	12.3871	12.6112	20.7523	46.2852					544.776	6.20041	0.13046	3.73218	3.83771
235.739	12.2015	12.2978	20.1461	45.3163					545.989	6.05996	0.44799	3.70687	4.06918
236.263	12.0175	12.0053	19.5487	44.3474					547.202	5.89199	0.78416	3.65393	4.28933
236.787	11.8345	11.7328	18.9615	43.3811					548.416	5.6946	1.12728	3.57651	4.483
237.311	11.6514	11.4794	18.3848	42.4181					549.629	5.46745	1.46481	3.47797	4.63754
237.835	11.4673	11.2436	17.8188	41.459					550.842	5.21402	1.78505	3.36148	4.75272
238.359	11.2812	11.0243	17.2639	40.5046					552.056	4.93875	2.07627	3.23014	4.83118
238.883	11.092	10.8203	16.7203	39.5555					553.269	4.64679	2.326	3.0874	4.87539
239.406	10.8992	10.6305	16.1892	38.6144					554.482	4.34261	2.52531	2.93639	4.888
239.93	10.701	10.4532	15.669	37.6782					555.695	4.03089	2.67615	2.78031	4.87162
240.454	10.4971	10.2873	15.1609	36.7496					556.909	3.71607	2.78332	2.62228	4.82877
240.978	10.2881	10.1318	14.6652	35.8291					558.122	3.40335	2.85139	2.46578	4.76212
241.502	10.0748	9.98529	14.1822	34.9175					559.335	3.09716	2.88519	2.31389	4.67423
242.026	9.85814	9.84659	13.7121	34.0155					560.549	2.80196	2.88945	2.16974	4.5676
242.55	9.63895	9.71447	13.2552	33.1239					561.762	2.5229	2.86889	2.03678	4.44499
243.074	9.41811	9.58768	12.8118	32.2433					562.975	2.26445	2.82828	1.91811	4.30891
243.597	9.19691	9.46522	12.383	31.376					564.189	2.0311	2.77228	1.8169	4.16181
244.121	8.97539	9.34538	11.9674	30.5195					565.402	1.82708	2.70573	1.73652	4.00654
244.645	8.75483	9.22717	11.566	29.6761					566.615	1.65263	2.63332	1.68011	3.84555
245.169	8.53611	9.10936	11.1793	28.8465					567.829	1.50725	2.55972	1.65088	3.68131
245.693	8.3201	8.9907	10.8074	28.0315					569.042	1.39078	2.4898	1.65212	3.51668
246.217	8.10768	8.86995	10.4506	27.2317					570.255	1.30268	2.42821	1.687	3.3541
246.741	7.89971	8.74589	10.1092	26.4479					571.469	1.24252	2.37968	1.75725	3.19604
247.264	7.69745	8.61752	9.78408	25.6821					572.682	1.20999	2.349	1.85812	3.04534
247.788	7.501	8.48312	9.47426	24.9323					573.895	1.20464	2.33985	1.98344	2.90447
248.312	7.31152	8.3417	9.18065	24.2005					575.108	1.22607	2.35188	2.12701	2.776
248.836	7.12938	8.19201	8.90353	23.4874					576.322	1.27392	2.38375	2.28274	2.6619
249.36	6.95488	8.03282	8.64315	22.7939					577.535	1.34772	2.43403	2.44418	2.56222
249.884	6.78827	7.8629	8.39981	22.1205					578.748	1.44709	2.50138	2.60524	2.47618
250.408	6.62985	7.681	8.17376	21.4679					579.962	1.57175	2.58448	2.75983	2.40305
250.932	6.47988	7.48682	7.96528	20.837					581.175	1.72109	2.68184	2.90149	2.34228
251.455	6.33892	7.28419	7.775	20.2293					582.388	1.89481	2.79215	3.02414	2.29312
251.979	6.20668	7.07666	7.60225	19.6422					583.602	2.09268	2.91413	3.12165	2.25487
252.503	6.08374	6.86899	7.44666	19.0765					584.815	2.31397	3.04622	3.18764	2.22692
253.027	5.97037	6.66551	7.3073	18.5316					586.028	2.55843	3.18713	3.216	2.20855
253.551	5.86684	6.4706	7.1832	18.0071					587.242	2.8259	3.33563	3.2029	2.19908
254.075	5.77344	6.28859	7.07343	17.5025					588.455	3.11406	3.4901	3.15418	2.19785
254.599	5.69044	6.12386	6.97702	17.0174					589.668	3.41534	3.64927	3.07808	2.20417
255.122	5.61825	5.981	6.89319	16.5521					590.881	3.72048	3.81179	2.98283	2.21737
255.646	5.55686	5.86278	6.82066	16.1043					592.095	4.02048	3.97642	2.87655	2.23678
256.17	5.50671	5.76867	6.75865	15.6746					593.308	4.30557	4.14151	2.76766	2.26171
256.694	5.46807	5.6968	6.70623	15.2625					594.521	4.56676	4.30582	2.66429	2.29148
257.218	5.44122	5.64531	6.66243	14.8674					595.735	4.79495	4.46812	2.57461	2.32544
257.742	5.42644	5.61234	6.6263	14.4889					596.948	4.98052	4.62677	2.507	2.36288
258.266	5.424	5.59602	6.59691	14.1265					598.161	5.1144	4.78053	2.4677	2.40313
258.789	5.4337	5.59448	6.57334	13.7804					599.375	5.18977	4.92814	2.45545	2.44555
259.313	5.45356	5.60585	6.55455	13.4488					600.588	5.2092	5.068	2.46711	2.4894
259.837	5.48112	5.62828	6.53964	13.1319					601.801	5.17782	5.19904	2.49949	2.53404
260.361	5.5139	5.65992	6.52767	12.8292					603.015	5.10065	5.32093	2.5495	2.57882
260.885	5.54944	5.69889	6.51768	12.5403					604.228	4.98287	5.43322	2.61388	2.623
261.409	5.58527	5.74334	6.50873	12.2646					605.441	4.8295	5.53577	2.68952	2.66606
261.933	5.61892	5.7914	6.49987	12.0017					606.654	4.64562	5.62835	2.77324	2.70793
262.457	5.64793	5.84121	6.49015	11.7512					607.868	4.43612	5.71076	2.86197	2.74873
262.98	5.66979	5.8908	6.47864	11.513					609.081	4.20641	5.78264	2.9524	2.78844
263.504	5.68212	5.93851	6.46435	11.2856					610.294	3.9614	5.8438	3.04144	2.82717
264.028	5.68241	5.98238	6.44635	11.0692					611.508	3.70594	5.89405	3.126	2.86501
264.552	5.66819	6.02055	6.4237	10.8631					612.721	3.44553	5.93306	3.20337	2.90197
265.076	5.637	6.05114	6.39544	10.6671					613.934	3.18503	5.96062	3.27339	2.93815
265.6	5.58723	6.07231	6.36063	10.4805					615.148	2.92931	5.97651	3.33649	2.97363
266.124	5.52078	6.08218	6.31831	10.3029					616.361	2.68385	5.98044	3.39293	3.00843
266.647	5.44056	6.0789	6.26765	10.1341					617.574	2.45351	5.97221	3.44312	3.04263
267.171	5.34904	6.06062	6.2075	9.97309					618.788	2.2432	5.95154	3.48748	3.07634
267.695	5.2491	6.02545	6.137	9.81963					620.001	2.05732	5.91822	3.52629	3.10957
268.219	5.1435	5.97153	6.0556	9.67328					621.214	1.89565	5.872	3.55996	3.1424
268.743	5.03502	5.897	5.96434	9.53356					622.427	1.75714	5.81276	3.58886	3.1749
269.267	4.9264	5.8	5.86467	9.4					623.641	1.64065	5.74086	3.61337	3.20717
269.791	4.82041	5.6803	5.75802	9.27217					624.854	1.54532	5.65697	3.63383	3.23921
270.315	4.7198	5.54425	5.64584	9.14986					626.067	1.46999	5.56157	3.65061	3.27113
270.838	4.6275	5.40011	5.52979	9.03315					627.281	1.41357	5.45512	3.66409	3.303
271.362	4.54592	5.25531	5.41087	8.92143					628.494	1.3751	5.33835	3.67463	3.33485
271.886	4.478	5.11811	5.29073	8.81477					629.707	1.35348	5.21171	3.6826	3.36676
272.41	4.42587	4.99649	5.17082	8.71303					630.921	1.34765	5.07565	3.68837	3.39883
272.934	4.38913	4.89844	5.05258	8.61604					632.134	1.35656	4.93094	3.6923	3.43107
273.458	4.36678	4.83195	4.93745	8.52366					633.347	1.37916	4.77801	3.69476	3.46357
273.982	4.35779	4.805	4.82687	8.43574					634.561	1.41443	4.61727	3.69612	3.49643
274.505	4.36114	4.82304	4.72247	8.35226					635.774	1.46126	4.44954	3.69674	3.52966
275.029	4.37581	4.88181	4.6253	8.27277					636.987	1.51861	4.27524	3.697	3.56334
275.553	4.40079	4.97449	4.537	8.19727					638.201	1.5855	4.09476	3.69726	3.59757
276.077	4.43507	5.09427	4.45871	8.12561					639.414	1.66075	3.90895	3.69788	3.63237
276.601	4.47763	5.23435	4.3904	8.05763					640.627	1.74337	3.71821	3.69924	3.66782
277.125	4.52745	5.38789	4.33172	7.99318					641.84	1.83231	3.52308	3.7017	3.704
277.649	4.58351	5.54809	4.28234	7.93211					643.054	1.9266	3.32396	3.70563	3.74099
278.173	4.6448	5.70814	4.24191	7.87426					644.267	2.02502	3.12172	3.7114	3.7788
278.696	4.71017	5.86094	4.21016	7.81959					645.48	2.12659	2.91673	3.71937	3.81753
279.22	4.77885	6.00026	4.18661	7.76773					646.694	2.23036	2.70938	3.72992	3.85727
279.744	4.84971	6.119	4.171	7.71862					647.907	2.3351	2.50056	3.74339	3.89803
280.268	4.92172	6.21171	4.16299	7.67213					649.12	2.43984	2.29064	3.76017	3.93991
280.792	4.99388	6.27847	4.16224	7.6281					650.334	2.54361	2.08	3.78065	3.983
281.316	5.06515	6.32071	4.16841	7.58636					651.547	2.64518	1.86953	3.80514	4.0273
281.84	5.13453	6.33988	4.18116	7.54678					652.76	2.7436	1.65961	3.83404	4.07291
282.363	5.20087	6.33744	4.20012	7.50926					653.974	2.83789	1.45062	3.86774	4.11994
282.887	5.26341	6.31482	4.22501	7.47351					655.187	2.92683	1.24344	3.90655	4.16837
283.411	5.321	6.27345	4.25547	7.43945					656.4	3.00945	1.03845	3.95088	4.21831
283.935	5.37284	6.21478	4.29115	7.40693					657.613	3.0847	0.8362	4.00107	4.26981
284.459	5.41899	6.14025	4.33173	7.37578					658.827	3.15159	0.63708	4.05756	4.32301
284.983	5.45972	6.05129	4.37685	7.34587					660.04	3.20894	0.44195	4.12061	4.37786
285.507	5.49529	5.94935	4.42618	7.31703					661.253	3.25577	0.25121	4.19063	4.43448
286.03	5.52593	5.83611	4.47927	7.28916					662.467	3.29104	0.06524	4.26807	4.49299
286.554	5.55203	5.71256	4.536	7.26201					663.68	3.31364	-0.11509	4.35315	4.55335
287.078	5.57379	5.58035	4.59591	7.23547					664.893	3.32255	-0.2894	4.44631	4.61567
287.602	5.59147	5.44094	4.65861	7.20939					666.107	3.31672	-0.45727	4.548	4.68008
288.126	5.60537	5.29575	4.72371	7.18362					667.32	3.2951	--	4.65842	4.74653
288.65	5.61574	5.14624	4.7908	7.158
289.174	5.62285	4.99384	4.85949	7.13238
289.698	5.62699	4.84	4.92937	7.10661
290.221	5.62841	4.68645	4.99992	7.08058
290.745	5.62739	4.53405	5.071	7.05404
291.269	5.62421	4.38453	5.14208	7.02689
291.793	5.61913	4.23933	5.21276	6.99897
292.317	5.61242	4.09991	5.28264	6.97013
292.841	5.60436	3.96769	5.35133	6.94022
293.365	5.59521	3.84412	5.41842	6.90907
293.888	5.58527	3.73085	5.48339	6.87661
294.412	5.57477	3.62889	5.54609	6.84255
294.936	5.564	3.53991	5.606	6.80681
295.46	5.55323	3.46534	5.66272	6.76922
295.984	5.54273	3.40664	5.71584	6.72964
296.508	5.53277	3.36524	5.76497	6.6879
297.032	5.52362	3.34259	5.80971	6.64387
297.556	5.51556	3.34012	5.84967	6.59738
298.079	5.50887	3.35923	5.88437	6.54837
298.603	5.50379	3.40143	5.91356	6.49651
299.127	5.50061	3.46813	5.93676	6.44174
299.651	5.49959	3.5608	5.95357	6.38389
300.175	5.50102	3.68086	5.9636	--

## Sheet: Fig. 4f
Relative displacement
Day 3	Day 10	Day 17	Brain slice	GABA
0.203	0.023	0.006	0.011	0.14
0.367	0.06	0.079	0.067	0.064
0.15	0.167	0.012	0.04	0.109
